# Supplementary material for: Anabolic–androgenic steroid use is associated with psychopathy, risk-taking, anger, and physical problems
Source: Sci Rep. 2022 Jun 1;12:9133. doi: 10.1038/s41598-022-13048-w (PMC9160254; doi:10.1038/s41598-022-13048-w)
Supplement: Supplementary file 1 — Supplementary Information 1. [file 41598_2022_13048_MOESM1_ESM.csv]

agestrtex	extype	exfreq	extime	calories	macros	implook	badlook	eximp	nutsup	fatburn	oralster	injster	topster	test	dianabol	decadur	winstrol	anadrol	hgh	synthol	antiest	fatburn_aas	trenbolone	anavar	numcyc	bridge	age_beganaas	alphalipoic	arginine	ashw_agandha	casien	choline	carnosine	carnitine	creatine	curcumin	copper	bcaa	dhea	dmae	dribose	ephedra	gacopa	ginkgo	ginseng	glucosamine	glutamine	guarana	coenzymeq10
15	1	3	60	5	1	3	2	3	2	4	4	4	4	NA	NA	NA	NA	NA	NA	NA	NA	NA	NA	NA	NA	NA	NA	NA	NA	NA	NA	NA	NA	NA	NA	NA	NA	NA	NA	NA	NA	NA	NA	NA	NA	NA	NA	NA	NA
18	9	3	90	4	10	5	2	5	1	3	4	4	4	NA	NA	NA	NA	NA	NA	NA	NA	NA	NA	NA	NA	NA	NA	NA	NA	NA	NA	NA	NA	NA	NA	NA	NA	1	NA	NA	NA	NA	NA	NA	NA	NA	1	NA	NA
15	7	2	60	5	9	5	2	4	2	4	4	4	4	NA	NA	NA	NA	NA	NA	NA	NA	NA	NA	NA	NA	NA	NA	NA	NA	NA	NA	NA	NA	NA	NA	NA	NA	NA	NA	NA	NA	NA	NA	NA	NA	NA	NA	NA	NA
27	8	3	60	7	5	5	1	4	1	2	1	2	3	1	1	1	1	1	1	NA	1	1	NA	NA	10	1	30	NA	1	NA	1	1	NA	1	1	NA	NA	NA	1	NA	NA	1	NA	1	1	1	1	NA	1
12	10	3	100	8	8	8	2	5	1	4	4	4	4	NA	NA	NA	NA	NA	NA	NA	NA	NA	NA	NA	NA	NA	NA	NA	NA	NA	1	NA	NA	NA	1	NA	NA	NA	NA	NA	NA	NA	NA	NA	NA	NA	NA	NA	NA
15	10	2	60	4	9	3	1	2	1	4	4	4	4	NA	NA	NA	NA	NA	NA	NA	NA	NA	NA	NA	NA	NA	NA	NA	1	NA	1	NA	NA	NA	1	NA	NA	1	NA	NA	NA	NA	NA	NA	NA	NA	NA	NA	NA
14	8	3	60	5	9	7	1	4	3	3	4	4	4	NA	NA	NA	NA	NA	NA	NA	NA	NA	NA	NA	NA	NA	NA	NA	NA	NA	NA	NA	NA	NA	NA	NA	NA	NA	NA	NA	NA	NA	NA	NA	NA	NA	NA	NA	NA
16	7	1	30	7	1	2	1	1	4	4	4	4	4	NA	NA	NA	NA	NA	NA	NA	NA	NA	NA	NA	NA	NA	NA	NA	NA	NA	NA	NA	NA	NA	NA	NA	NA	NA	NA	NA	NA	NA	NA	NA	NA	NA	NA	NA	NA
14	1	2	61	5	5	2	2	2	4	4	4	4	4	NA	NA	NA	NA	NA	NA	NA	NA	NA	NA	NA	NA	NA	NA	NA	NA	NA	NA	NA	NA	NA	NA	NA	NA	NA	NA	NA	NA	NA	NA	NA	NA	NA	NA	NA	NA
23	10	3	75	7	10	7	2	4	1	2	3	3	3	NA	NA	NA	NA	NA	NA	NA	NA	NA	NA	NA	NA	NA	NA	NA	1	NA	1	NA	NA	NA	1	NA	NA	1	NA	NA	NA	1	NA	NA	NA	1	NA	NA	NA
16	9	3	60	5	10	3	2	3	2	4	4	4	4	NA	NA	NA	NA	NA	NA	NA	NA	NA	NA	NA	NA	NA	NA	NA	NA	NA	NA	NA	NA	NA	NA	NA	NA	NA	NA	NA	NA	NA	NA	NA	NA	NA	NA	NA	NA
25	7	2	60	5	5	5	1	3	1	4	4	4	4	NA	NA	NA	NA	NA	NA	NA	NA	NA	NA	NA	NA	NA	NA	NA	NA	NA	NA	NA	NA	NA	NA	NA	NA	NA	NA	NA	NA	NA	NA	NA	NA	NA	NA	NA	NA
16	9	3	101	5	9	3	2	4	1	4	3	3	3	NA	NA	NA	NA	NA	NA	NA	NA	NA	NA	NA	NA	NA	NA	NA	NA	NA	NA	NA	NA	NA	1	NA	NA	1	NA	NA	NA	NA	NA	NA	1	1	NA	NA	NA
15	9	3	90	7	5	7	1	5	1	2	3	3	3	NA	NA	NA	NA	NA	NA	NA	NA	NA	NA	NA	NA	NA	NA	NA	NA	NA	NA	NA	NA	NA	1	NA	1	NA	NA	NA	NA	NA	NA	NA	NA	NA	1	NA	NA
13	10	3	119	7	5	8	2	4	1	4	4	3	4	NA	NA	NA	NA	NA	NA	NA	NA	NA	NA	NA	NA	NA	NA	NA	1	NA	1	NA	NA	1	1	1	NA	1	NA	NA	1	NA	NA	1	1	1	1	1	NA
20	9	3	92	7	8	7	1	5	1	4	3	3	3	NA	NA	NA	NA	NA	NA	NA	NA	NA	NA	NA	NA	NA	NA	NA	NA	NA	NA	NA	NA	NA	NA	NA	NA	1	NA	NA	NA	NA	NA	NA	NA	NA	NA	NA	NA
18	10	3	NA	7	9	7	2	5	1	4	4	4	4	NA	NA	NA	NA	NA	NA	NA	NA	NA	NA	NA	NA	NA	NA	NA	NA	NA	NA	NA	NA	NA	1	NA	NA	NA	NA	NA	NA	NA	NA	NA	NA	NA	NA	NA	NA
1	9	3	70	7	8	8	2	5	1	4	2	4	4	NA	NA	NA	NA	NA	NA	NA	NA	NA	NA	1	1	2	21	NA	NA	NA	NA	NA	NA	NA	1	NA	NA	1	NA	NA	NA	NA	NA	NA	NA	NA	NA	NA	NA
10	9	3	110	7	5	7	1	5	1	2	1	1	4	1	1	1	1	NA	NA	NA	1	1	1	1	4	1	19	1	1	NA	1	NA	1	1	1	NA	NA	1	NA	NA	NA	1	NA	NA	NA	1	NA	NA	1
8	9	3	60	7	9	3	2	4	1	1	1	1	NA	1	1	NA	NA	NA	NA	NA	1	NA	NA	1	3	1	22	NA	NA	NA	NA	NA	NA	NA	1	NA	NA	NA	NA	NA	NA	NA	NA	NA	NA	NA	NA	NA	NA
10	10	3	106	5	5	7	2	4	1	4	4	4	4	NA	NA	NA	NA	NA	NA	NA	NA	NA	NA	NA	NA	NA	NA	NA	NA	1	NA	NA	NA	NA	1	1	NA	NA	NA	NA	NA	NA	NA	NA	NA	NA	NA	NA	1
17	9	3	121	7	10	3	1	5	1	4	3	3	3	NA	NA	NA	NA	NA	NA	NA	NA	NA	NA	NA	NA	NA	NA	NA	1	NA	1	NA	NA	NA	NA	1	NA	1	NA	NA	NA	1	NA	NA	NA	NA	1	NA	NA
17	9	3	90	7	5	5	1	5	1	4	4	4	4	NA	NA	NA	NA	NA	NA	NA	NA	NA	NA	NA	NA	NA	NA	NA	NA	NA	1	NA	NA	NA	1	NA	NA	1	NA	NA	NA	NA	NA	NA	NA	NA	NA	NA	NA
NA	10	4	125	7	8	7	1	5	1	2	3	3	3	NA	NA	NA	NA	NA	NA	NA	NA	NA	NA	NA	NA	NA	NA	NA	NA	NA	NA	NA	NA	NA	1	NA	NA	NA	NA	NA	NA	1	NA	NA	NA	NA	NA	NA	1
14	10	4	90	2	10	7	1	4	1	2	2	1	4	1	NA	NA	NA	NA	NA	NA	1	NA	1	1	3	1	19	NA	1	NA	1	NA	NA	1	1	NA	NA	NA	NA	NA	NA	1	NA	NA	NA	NA	NA	NA	1
18	9	3	100	2	5	8	1	5	1	4	3	3	4	NA	NA	NA	NA	NA	NA	NA	NA	NA	NA	NA	NA	NA	NA	NA	NA	NA	NA	NA	NA	NA	NA	NA	NA	NA	NA	NA	NA	NA	NA	NA	NA	NA	NA	NA	NA
17	9	3	90	2	10	8	1	5	1	1	3	1	3	1	NA	NA	NA	NA	NA	NA	NA	1	1	NA	1	2	22	NA	NA	NA	NA	NA	NA	NA	NA	NA	NA	1	NA	NA	NA	1	NA	NA	NA	NA	NA	NA	NA
7	10	3	70	7	5	8	1	5	1	4	1	1	4	1	1	NA	NA	NA	NA	NA	1	NA	NA	NA	2	1	21	1	1	NA	NA	NA	NA	NA	1	NA	NA	NA	NA	NA	NA	NA	NA	NA	1	NA	NA	NA	1
8	9	3	120	7	5	7	1	5	1	4	4	3	4	NA	NA	NA	NA	NA	NA	NA	NA	NA	NA	NA	NA	NA	NA	NA	NA	NA	NA	NA	NA	NA	1	NA	NA	1	NA	NA	NA	NA	NA	NA	NA	NA	NA	NA	NA
14	9	2	60	5	5	7	1	3	1	2	3	4	3	NA	NA	NA	NA	NA	NA	NA	NA	NA	NA	NA	NA	NA	NA	NA	1	NA	1	NA	NA	NA	1	NA	NA	1	NA	NA	NA	NA	NA	NA	1	NA	1	1	NA
20	8	3	120	7	9	5	2	5	2	4	4	4	4	NA	NA	NA	NA	NA	NA	NA	NA	NA	NA	NA	NA	NA	NA	NA	NA	NA	NA	NA	NA	NA	1	NA	NA	NA	NA	NA	NA	NA	NA	NA	NA	NA	NA	NA	NA
15	10	3	90	5	10	7	1	5	1	3	1	3	4	NA	NA	NA	NA	NA	NA	NA	NA	NA	NA	NA	1	2	20	NA	NA	NA	1	NA	NA	NA	1	NA	NA	NA	NA	NA	NA	NA	NA	NA	NA	NA	NA	NA	NA
24	10	3	71	7	9	7	2	4	1	4	3	1	4	1	NA	1	NA	NA	NA	NA	1	1	1	1	3	2	29	1	1	NA	1	NA	NA	NA	1	NA	NA	1	1	NA	NA	1	NA	1	1	1	1	NA	1
21	9	3	90	7	10	8	1	5	1	4	3	3	4	NA	NA	NA	NA	NA	NA	NA	NA	NA	NA	NA	NA	NA	NA	NA	NA	NA	NA	NA	NA	NA	1	NA	NA	NA	NA	NA	NA	NA	NA	NA	NA	NA	NA	NA	NA
13	10	3	75	5	5	5	1	5	1	3	4	3	4	NA	NA	NA	NA	NA	NA	NA	NA	NA	NA	NA	NA	NA	NA	NA	1	NA	1	NA	NA	1	1	NA	NA	1	NA	NA	NA	NA	NA	NA	1	NA	1	NA	NA
15	8	3	80	4	9	7	1	4	1	2	3	3	4	NA	NA	NA	NA	NA	NA	NA	NA	NA	NA	NA	NA	NA	NA	NA	NA	NA	1	NA	NA	NA	1	NA	NA	1	NA	NA	NA	NA	NA	NA	NA	NA	1	NA	NA
6	10	3	70	7	5	2	1	5	2	3	3	4	4	NA	NA	NA	NA	NA	NA	NA	NA	NA	NA	NA	NA	NA	NA	NA	NA	NA	NA	NA	NA	NA	NA	NA	NA	NA	NA	NA	NA	NA	NA	NA	NA	NA	NA	NA	NA
NA	9	3	121	4	9	7	1	5	1	2	2	3	4	NA	NA	NA	NA	NA	NA	NA	1	1	NA	NA	1	2	22	NA	NA	NA	1	NA	NA	NA	1	NA	NA	1	1	NA	NA	NA	NA	NA	NA	NA	1	NA	NA
15	9	3	60	7	5	3	1	4	1	4	4	4	4	NA	NA	NA	NA	NA	NA	NA	NA	NA	NA	NA	NA	NA	NA	NA	NA	NA	NA	NA	NA	NA	1	NA	NA	NA	NA	NA	NA	NA	NA	NA	NA	NA	NA	NA	NA
16	9	4	80	4	5	7	2	5	2	4	3	3	3	NA	NA	NA	NA	NA	NA	NA	NA	NA	NA	NA	NA	NA	NA	NA	NA	NA	NA	NA	NA	NA	NA	NA	NA	NA	NA	NA	NA	NA	NA	NA	NA	NA	NA	NA	NA
17	9	3	50	5	9	5	1	4	1	4	4	4	4	NA	NA	NA	NA	NA	NA	NA	NA	NA	NA	NA	NA	NA	NA	NA	NA	NA	1	NA	NA	NA	1	NA	NA	NA	NA	NA	NA	NA	NA	NA	NA	NA	1	NA	NA
19	9	3	NA	5	9	7	1	4	1	4	2	3	3	NA	1	NA	NA	NA	NA	NA	NA	NA	NA	NA	1	2	19	NA	1	NA	NA	NA	NA	1	1	NA	NA	1	NA	NA	NA	NA	NA	NA	NA	1	NA	NA	NA
NA	9	2	90	4	1	7	1	4	1	1	3	3	3	NA	NA	NA	NA	NA	NA	NA	NA	NA	NA	NA	NA	NA	NA	NA	NA	NA	NA	NA	NA	NA	1	NA	NA	NA	NA	NA	NA	NA	NA	NA	NA	1	NA	NA	NA
11	10	3	60	7	9	5	1	4	1	4	4	4	4	NA	NA	NA	NA	NA	NA	NA	NA	NA	NA	NA	NA	NA	NA	NA	1	NA	NA	NA	NA	NA	1	NA	NA	1	NA	NA	NA	NA	NA	1	1	NA	NA	NA	NA
NA	9	3	180	7	8	8	1	5	1	4	3	4	4	NA	NA	NA	NA	NA	NA	NA	NA	NA	NA	NA	NA	NA	NA	NA	1	NA	NA	NA	NA	1	1	NA	NA	1	NA	NA	NA	NA	NA	NA	NA	1	1	NA	NA
18	9	3	75	4	10	5	2	5	1	3	4	4	4	NA	NA	NA	NA	NA	NA	NA	NA	NA	NA	NA	NA	NA	NA	NA	NA	NA	NA	NA	NA	NA	1	NA	NA	1	NA	NA	NA	NA	NA	NA	NA	NA	NA	NA	NA
NA	10	3	119	8	10	7	1	5	1	4	3	3	3	NA	NA	NA	NA	NA	NA	NA	NA	NA	NA	NA	NA	NA	NA	NA	NA	NA	1	NA	NA	1	1	NA	NA	1	NA	NA	NA	NA	NA	NA	NA	NA	NA	NA	NA
10	10	4	90	7	10	5	1	5	1	4	3	3	3	NA	NA	NA	NA	NA	NA	NA	NA	NA	NA	NA	NA	NA	NA	NA	1	NA	1	NA	NA	NA	1	NA	NA	1	NA	NA	NA	NA	NA	NA	1	NA	NA	NA	NA
16	9	3	60	7	10	7	2	3	1	3	4	4	4	NA	NA	NA	NA	NA	NA	NA	NA	NA	NA	NA	NA	NA	NA	NA	1	NA	1	NA	NA	NA	1	NA	NA	1	NA	NA	NA	NA	NA	NA	NA	NA	NA	NA	NA
NA	9	3	75	4	5	7	1	5	2	3	3	3	4	NA	NA	NA	NA	NA	NA	NA	NA	NA	NA	NA	NA	NA	NA	1	1	NA	1	NA	NA	NA	1	NA	NA	1	NA	NA	NA	NA	NA	NA	NA	1	1	NA	NA
20	9	3	NA	7	10	7	1	4	1	4	2	2	4	1	1	NA	NA	NA	NA	NA	1	NA	NA	NA	1	2	24	NA	NA	NA	NA	NA	NA	NA	1	NA	NA	1	NA	NA	NA	NA	NA	NA	NA	NA	NA	NA	NA
18	10	3	150	7	10	7	2	4	1	3	4	4	4	NA	NA	NA	NA	NA	NA	NA	NA	NA	NA	NA	NA	NA	NA	NA	NA	NA	NA	NA	NA	NA	1	NA	NA	NA	NA	NA	NA	NA	NA	NA	NA	NA	NA	NA	NA
12	10	3	120	7	5	7	1	4	1	4	3	3	4	NA	NA	NA	NA	NA	NA	NA	NA	NA	NA	NA	NA	NA	NA	NA	NA	NA	1	NA	NA	NA	1	NA	NA	1	NA	NA	NA	NA	NA	NA	NA	NA	NA	NA	NA
15	9	3	60	7	9	7	2	4	1	4	4	4	4	NA	NA	NA	NA	NA	NA	NA	NA	NA	NA	NA	NA	NA	NA	NA	NA	NA	NA	NA	NA	NA	1	NA	NA	1	NA	NA	NA	NA	NA	NA	NA	NA	1	NA	NA
18	10	3	NA	7	9	7	1	5	1	4	4	4	4	NA	NA	NA	NA	NA	NA	NA	NA	NA	NA	NA	NA	NA	NA	NA	NA	NA	NA	NA	NA	NA	1	NA	NA	NA	NA	NA	NA	NA	NA	NA	NA	NA	NA	1	NA
25	9	2	45	4	5	5	1	4	1	2	2	3	4	NA	NA	NA	NA	1	NA	NA	1	1	NA	NA	2	2	19	NA	1	NA	1	NA	NA	1	1	NA	NA	1	NA	NA	NA	1	NA	NA	NA	1	1	NA	1
23	9	3	120	4	8	8	1	5	1	4	3	3	3	NA	NA	NA	NA	NA	NA	NA	NA	NA	NA	NA	NA	NA	NA	NA	1	NA	1	NA	NA	NA	1	NA	NA	1	NA	NA	NA	NA	NA	NA	NA	1	1	1	NA
19	9	3	75	7	10	7	1	5	1	4	3	3	3	NA	NA	NA	NA	NA	NA	NA	NA	NA	NA	NA	NA	NA	NA	NA	1	NA	NA	NA	NA	NA	1	NA	NA	1	NA	NA	NA	NA	NA	NA	1	1	1	NA	NA
21	8	2	120	5	8	7	1	4	1	4	4	4	4	NA	NA	NA	NA	NA	NA	NA	NA	NA	NA	NA	NA	NA	NA	NA	1	NA	1	NA	NA	1	1	NA	NA	1	NA	NA	NA	NA	NA	NA	NA	NA	NA	1	NA
20	10	4	NA	7	5	5	2	4	1	4	4	4	4	NA	NA	NA	NA	NA	NA	NA	NA	NA	NA	NA	NA	NA	NA	NA	NA	NA	NA	NA	NA	1	1	NA	NA	NA	NA	NA	NA	NA	NA	NA	1	NA	NA	NA	NA
27	8	3	95	4	10	5	1	5	1	1	2	2	4	1	1	NA	1	NA	NA	NA	NA	1	1	NA	3	2	22	NA	1	NA	1	NA	NA	1	1	NA	NA	1	NA	NA	NA	1	NA	NA	NA	1	1	NA	NA
21	9	3	120	5	10	7	1	5	1	2	3	3	3	NA	NA	NA	NA	NA	NA	NA	NA	NA	NA	NA	NA	NA	NA	NA	1	NA	1	1	1	1	1	NA	1	1	1	1	NA	1	NA	NA	NA	NA	1	NA	NA
15	10	3	120	7	9	8	1	5	1	3	4	4	4	NA	NA	NA	NA	NA	NA	NA	NA	NA	NA	NA	NA	NA	NA	NA	NA	NA	1	NA	NA	NA	1	NA	NA	1	NA	NA	NA	NA	NA	NA	NA	1	1	NA	NA
13	9	3	120	7	10	8	1	5	1	4	4	3	4	NA	NA	NA	NA	NA	NA	NA	NA	NA	NA	NA	NA	NA	NA	NA	1	NA	NA	NA	NA	NA	1	NA	NA	1	NA	NA	NA	1	NA	NA	1	1	NA	NA	NA
18	9	4	70	7	8	8	1	5	1	3	3	3	3	NA	NA	NA	NA	NA	NA	NA	NA	NA	NA	NA	NA	NA	NA	NA	NA	NA	NA	NA	NA	NA	1	NA	NA	NA	NA	NA	NA	NA	NA	NA	NA	NA	NA	NA	NA
15	9	3	120	7	10	7	1	4	1	2	3	3	4	NA	NA	NA	NA	NA	NA	NA	NA	NA	NA	NA	NA	NA	NA	NA	1	NA	1	NA	1	NA	1	NA	NA	1	NA	NA	NA	NA	NA	NA	NA	1	1	NA	NA
17	9	3	120	7	5	5	1	3	1	2	3	3	3	NA	NA	NA	NA	NA	NA	NA	NA	NA	NA	NA	NA	NA	NA	NA	NA	NA	1	NA	NA	1	1	NA	NA	NA	NA	NA	NA	NA	NA	NA	1	1	1	NA	NA
16	9	3	75	7	9	7	2	5	1	3	3	3	4	NA	NA	NA	NA	NA	NA	NA	NA	NA	NA	NA	NA	NA	NA	NA	1	NA	NA	NA	1	NA	1	NA	NA	1	NA	NA	NA	NA	NA	NA	NA	NA	NA	NA	NA
16	9	3	111	4	10	8	2	5	1	4	4	4	4	NA	NA	NA	NA	NA	NA	NA	NA	NA	NA	NA	NA	NA	NA	NA	1	NA	1	NA	NA	1	1	NA	NA	1	NA	NA	NA	1	NA	1	NA	1	1	NA	NA
14	9	3	65	5	5	8	1	5	1	4	1	1	4	1	NA	NA	NA	NA	NA	NA	1	NA	NA	NA	1	2	23	NA	1	1	NA	1	NA	1	1	NA	NA	1	1	NA	NA	NA	NA	NA	NA	NA	1	NA	1
24	9	3	90	5	9	5	2	4	2	4	4	4	4	NA	NA	NA	NA	NA	NA	NA	NA	NA	NA	NA	NA	NA	NA	NA	NA	NA	NA	NA	NA	NA	1	NA	NA	NA	NA	NA	NA	NA	NA	NA	NA	NA	NA	NA	NA
16	10	3	100	8	10	5	1	3	1	2	2	1	4	1	NA	NA	NA	NA	NA	NA	1	1	1	NA	2	1	19	1	1	NA	NA	NA	NA	NA	1	NA	NA	NA	NA	NA	NA	NA	NA	NA	NA	NA	NA	1	NA
17	9	4	150	4	5	7	2	4	1	2	3	3	3	NA	NA	NA	NA	NA	NA	NA	NA	NA	NA	NA	NA	NA	NA	NA	1	NA	1	NA	1	1	1	NA	NA	1	NA	NA	NA	NA	NA	NA	NA	1	1	NA	NA
NA	9	3	110	5	10	7	1	5	1	2	3	3	3	NA	NA	NA	NA	NA	NA	NA	NA	NA	NA	NA	NA	NA	NA	NA	1	NA	1	NA	NA	1	1	NA	NA	1	NA	NA	NA	NA	NA	NA	NA	NA	1	NA	NA
22	9	3	50	5	9	7	1	4	1	1	3	3	3	NA	NA	NA	NA	NA	NA	NA	NA	NA	NA	NA	NA	NA	NA	NA	NA	NA	1	NA	NA	NA	1	NA	NA	1	NA	NA	NA	NA	NA	1	NA	NA	NA	NA	NA
27	9	3	90	7	10	7	1	4	1	2	2	3	4	NA	NA	NA	NA	NA	NA	NA	NA	1	1	NA	0	2	26	NA	1	NA	1	NA	NA	NA	1	NA	NA	1	NA	NA	1	1	NA	NA	1	1	1	1	NA
NA	9	3	130	7	10	7	2	5	1	2	3	3	4	NA	NA	NA	NA	NA	NA	NA	NA	NA	NA	NA	NA	NA	NA	1	1	1	1	1	1	1	1	NA	1	1	NA	NA	NA	NA	NA	1	NA	1	1	NA	1
3	9	4	90	7	5	7	1	5	1	2	3	3	4	NA	NA	NA	NA	NA	NA	NA	NA	NA	NA	NA	NA	NA	NA	NA	1	NA	1	NA	1	NA	1	NA	1	NA	NA	NA	NA	NA	NA	NA	1	1	1	NA	NA
17	8	3	80	4	5	5	2	4	1	4	4	4	4	NA	NA	NA	NA	NA	NA	NA	NA	NA	NA	NA	NA	NA	NA	NA	1	NA	NA	NA	NA	NA	1	NA	NA	1	NA	NA	NA	NA	NA	NA	NA	NA	1	NA	NA
18	10	3	111	5	8	7	2	4	2	4	4	4	4	NA	NA	NA	NA	NA	NA	NA	NA	NA	NA	NA	NA	NA	NA	NA	NA	NA	NA	NA	NA	NA	1	NA	NA	1	NA	NA	NA	NA	NA	NA	NA	NA	NA	NA	NA
17	9	3	86	2	5	7	1	5	1	2	4	3	3	NA	NA	NA	NA	NA	NA	NA	NA	NA	NA	NA	NA	NA	NA	NA	1	NA	NA	NA	NA	1	1	NA	NA	1	NA	NA	NA	1	NA	NA	NA	NA	1	NA	NA
14	9	4	70	5	10	7	1	4	1	1	4	4	4	NA	NA	NA	NA	NA	NA	NA	NA	NA	NA	NA	NA	NA	NA	NA	NA	NA	NA	NA	NA	1	1	NA	NA	NA	NA	NA	NA	NA	NA	NA	NA	NA	NA	NA	NA
15	9	3	104	7	9	5	1	5	1	2	4	4	4	NA	NA	NA	NA	NA	NA	NA	NA	NA	NA	NA	NA	NA	NA	NA	NA	NA	1	NA	NA	NA	1	NA	NA	NA	NA	NA	NA	NA	NA	NA	NA	NA	NA	NA	NA
16	9	3	90	4	10	7	1	5	1	2	2	3	4	NA	NA	NA	NA	NA	NA	NA	NA	NA	NA	NA	NA	NA	NA	1	1	NA	1	NA	NA	1	1	NA	NA	1	1	NA	NA	1	NA	1	1	NA	1	NA	NA
20	9	3	90	7	9	3	2	4	1	4	4	4	4	NA	NA	NA	NA	NA	NA	NA	NA	NA	NA	NA	NA	NA	NA	NA	NA	NA	1	NA	NA	NA	NA	NA	NA	NA	NA	NA	NA	NA	NA	NA	NA	NA	NA	NA	NA
17	10	3	90	7	5	7	1	5	1	4	3	3	3	NA	NA	NA	NA	NA	NA	NA	NA	NA	NA	NA	NA	NA	NA	NA	NA	NA	NA	NA	NA	NA	NA	NA	NA	NA	NA	NA	NA	NA	NA	NA	NA	NA	NA	NA	NA
18	9	3	91	5	9	7	1	4	1	4	4	3	4	NA	NA	NA	NA	NA	NA	NA	NA	NA	NA	NA	NA	NA	NA	NA	NA	NA	NA	NA	NA	NA	1	NA	NA	NA	NA	NA	NA	NA	NA	NA	NA	NA	NA	NA	NA
17	10	4	90	7	9	7	2	5	1	4	3	3	3	NA	NA	NA	NA	NA	NA	NA	NA	NA	NA	NA	NA	NA	NA	NA	NA	NA	NA	NA	NA	NA	1	NA	NA	NA	NA	NA	NA	NA	NA	NA	NA	NA	NA	NA	NA
21	10	3	70	7	9	5	1	4	1	4	4	3	4	NA	NA	NA	NA	NA	NA	NA	NA	NA	NA	NA	NA	NA	NA	NA	NA	NA	NA	NA	NA	NA	1	1	NA	NA	NA	NA	NA	NA	NA	1	NA	NA	1	NA	NA
20	10	3	90	7	5	5	1	5	1	4	4	4	4	NA	NA	NA	NA	NA	NA	NA	NA	NA	NA	NA	NA	NA	NA	NA	NA	NA	NA	NA	NA	NA	1	NA	NA	NA	NA	NA	NA	NA	NA	NA	NA	NA	NA	NA	NA
18	8	3	60	5	5	3	2	4	1	2	4	4	4	NA	NA	NA	NA	NA	NA	NA	NA	NA	NA	NA	NA	NA	NA	1	NA	NA	NA	NA	NA	NA	1	NA	NA	1	NA	NA	NA	NA	NA	NA	1	NA	NA	NA	1
17	9	3	79	7	9	3	1	5	1	2	2	3	4	NA	NA	NA	NA	NA	NA	NA	NA	1	NA	NA	NA	2	NA	1	1	1	1	NA	1	1	1	1	NA	1	NA	NA	NA	NA	NA	1	1	1	1	1	NA
17	9	3	90	5	10	7	1	5	1	4	3	4	4	NA	NA	NA	NA	NA	NA	NA	NA	NA	NA	NA	NA	NA	NA	NA	NA	NA	1	NA	1	1	1	NA	NA	NA	NA	NA	NA	NA	NA	NA	NA	NA	1	NA	NA
15	9	3	60	7	9	7	1	4	1	4	3	3	3	NA	NA	NA	NA	NA	NA	NA	NA	NA	NA	NA	NA	NA	NA	NA	NA	NA	NA	NA	NA	NA	1	NA	NA	NA	NA	NA	NA	NA	NA	NA	NA	NA	NA	NA	NA
17	9	3	120	4	9	5	1	4	1	4	4	4	4	NA	NA	NA	NA	NA	NA	NA	NA	NA	NA	NA	NA	NA	NA	NA	NA	NA	1	NA	NA	NA	NA	NA	NA	NA	NA	NA	NA	NA	NA	NA	NA	NA	NA	NA	NA
24	10	3	90	7	8	8	2	5	1	4	3	3	3	NA	NA	NA	NA	NA	NA	NA	NA	NA	NA	NA	NA	NA	NA	NA	NA	NA	NA	NA	NA	NA	1	NA	NA	NA	NA	NA	NA	NA	NA	NA	NA	NA	NA	NA	NA
5	9	3	90	7	5	5	2	4	1	4	3	3	3	NA	NA	NA	NA	NA	NA	NA	NA	NA	NA	NA	NA	NA	NA	NA	NA	NA	NA	NA	NA	NA	1	NA	NA	NA	NA	NA	NA	NA	NA	NA	NA	NA	NA	NA	NA
17	9	3	NA	7	10	8	2	5	1	2	4	4	4	NA	NA	NA	NA	NA	NA	NA	NA	NA	NA	NA	NA	NA	NA	NA	NA	NA	NA	NA	NA	NA	1	NA	NA	1	NA	NA	NA	NA	NA	NA	NA	NA	NA	NA	NA
11	9	4	90	7	8	5	1	5	1	2	4	3	4	NA	NA	NA	NA	NA	NA	NA	NA	NA	NA	NA	NA	NA	NA	NA	1	NA	1	1	1	1	1	NA	1	NA	NA	NA	NA	NA	NA	NA	1	1	1	1	NA
NA	8	3	122	4	5	7	1	4	1	4	3	3	3	NA	NA	NA	NA	NA	NA	NA	NA	NA	NA	NA	NA	NA	NA	NA	NA	NA	1	NA	NA	1	1	NA	NA	1	NA	NA	NA	NA	NA	NA	NA	NA	1	NA	NA
16	10	3	90	7	5	7	1	5	1	4	4	4	4	NA	NA	NA	NA	NA	NA	NA	NA	NA	NA	NA	NA	NA	NA	NA	NA	NA	NA	NA	NA	1	1	NA	NA	NA	NA	NA	NA	NA	NA	NA	NA	NA	NA	NA	NA
10	9	3	65	5	1	7	1	4	1	4	4	4	4	NA	NA	NA	NA	NA	NA	NA	NA	NA	NA	NA	NA	NA	NA	NA	1	NA	NA	NA	NA	NA	1	NA	NA	NA	NA	NA	NA	NA	NA	NA	NA	NA	NA	NA	NA
19	10	2	75	7	10	8	1	4	1	4	4	4	4	NA	NA	NA	NA	NA	NA	NA	NA	NA	NA	NA	NA	NA	NA	NA	NA	NA	NA	NA	NA	NA	1	NA	NA	NA	NA	NA	NA	NA	NA	NA	NA	NA	NA	NA	NA
24	9	3	90	7	5	7	2	5	1	4	3	3	3	NA	NA	NA	NA	NA	NA	NA	NA	NA	NA	NA	NA	NA	NA	NA	1	NA	1	NA	NA	1	1	NA	1	1	NA	NA	NA	NA	NA	NA	1	1	1	NA	NA
24	9	3	60	7	10	7	1	5	1	4	4	4	4	NA	NA	NA	NA	NA	NA	NA	NA	NA	NA	NA	NA	NA	NA	NA	NA	NA	NA	NA	NA	NA	NA	NA	NA	NA	NA	NA	NA	NA	NA	NA	NA	NA	NA	NA	NA
16	9	3	60	5	5	7	2	4	2	4	4	4	4	NA	NA	NA	NA	NA	NA	NA	NA	NA	NA	NA	NA	NA	NA	NA	NA	NA	NA	NA	NA	NA	NA	NA	NA	NA	NA	NA	NA	NA	NA	NA	NA	NA	NA	NA	NA
20	9	3	75	5	1	3	2	4	2	4	4	4	1	NA	NA	NA	NA	NA	NA	NA	NA	NA	NA	NA	NA	NA	NA	NA	NA	NA	NA	NA	NA	NA	1	NA	NA	1	NA	NA	NA	NA	NA	NA	NA	NA	NA	NA	NA
17	10	3	60	7	5	7	1	5	1	4	4	3	4	NA	NA	NA	NA	NA	NA	NA	NA	NA	NA	NA	NA	NA	NA	NA	NA	NA	NA	NA	NA	NA	1	NA	NA	1	NA	NA	NA	NA	NA	NA	NA	NA	1	NA	NA
18	9	3	90	7	5	7	1	4	1	3	4	3	4	NA	NA	NA	NA	NA	NA	NA	NA	NA	NA	NA	NA	NA	NA	NA	NA	NA	NA	NA	NA	NA	1	NA	NA	NA	NA	NA	NA	NA	NA	NA	NA	NA	NA	NA	NA
19	10	3	90	7	10	5	2	5	1	4	3	3	3	NA	NA	NA	NA	NA	NA	NA	NA	NA	NA	NA	NA	NA	NA	NA	NA	NA	NA	NA	NA	NA	1	NA	NA	NA	NA	NA	NA	NA	NA	NA	NA	NA	NA	NA	NA
17	9	3	90	5	9	7	1	5	1	4	3	3	4	NA	NA	NA	NA	NA	NA	NA	NA	NA	NA	NA	NA	NA	NA	1	1	NA	1	NA	NA	1	1	NA	NA	NA	NA	NA	NA	1	NA	NA	NA	1	NA	NA	NA
9	10	2	90	4	5	7	1	5	1	4	4	4	4	NA	NA	NA	NA	NA	NA	NA	NA	NA	NA	NA	NA	NA	NA	NA	NA	NA	1	NA	NA	NA	1	NA	NA	1	NA	NA	NA	NA	NA	NA	NA	NA	NA	NA	NA
18	8	3	120	2	8	8	1	5	1	1	4	4	4	NA	NA	NA	NA	NA	NA	NA	NA	NA	NA	NA	NA	NA	NA	1	1	NA	1	1	NA	1	1	NA	1	1	1	NA	NA	1	NA	1	1	NA	1	1	NA
8	9	3	60	5	9	3	1	4	2	2	4	3	4	NA	NA	NA	NA	NA	NA	NA	NA	NA	NA	NA	NA	NA	NA	NA	NA	NA	NA	NA	NA	NA	1	NA	NA	NA	NA	NA	NA	1	NA	NA	NA	NA	NA	NA	NA
9	9	3	75	7	10	8	1	5	1	4	3	3	3	NA	NA	NA	NA	NA	NA	NA	NA	NA	NA	NA	NA	NA	NA	NA	1	NA	1	NA	NA	NA	1	NA	NA	NA	NA	NA	NA	NA	NA	NA	NA	1	1	1	NA
16	10	3	60	7	5	7	1	4	1	4	4	4	4	NA	NA	NA	NA	NA	NA	NA	NA	NA	NA	NA	NA	NA	NA	NA	NA	NA	NA	NA	NA	NA	1	NA	NA	1	NA	NA	NA	NA	NA	NA	NA	NA	NA	NA	NA
NA	10	3	70	7	9	5	1	3	2	4	4	4	4	NA	NA	NA	NA	NA	NA	NA	NA	NA	NA	NA	NA	NA	NA	NA	NA	NA	NA	NA	NA	NA	1	NA	NA	NA	NA	NA	NA	NA	NA	NA	NA	NA	1	NA	NA
16	9	3	65	7	9	3	1	5	1	2	3	3	4	NA	NA	NA	NA	NA	NA	NA	NA	NA	NA	NA	NA	NA	NA	NA	NA	NA	NA	NA	NA	NA	1	NA	NA	1	NA	NA	NA	1	NA	NA	NA	NA	NA	NA	NA
35	8	3	60	4	10	7	2	5	1	1	4	4	4	NA	NA	NA	NA	NA	NA	NA	NA	NA	NA	NA	NA	NA	NA	NA	NA	NA	NA	NA	NA	NA	1	NA	NA	1	NA	NA	NA	NA	NA	1	NA	NA	NA	NA	1
12	9	4	150	4	10	7	1	5	1	4	4	4	4	NA	NA	NA	NA	NA	NA	NA	NA	NA	NA	NA	NA	NA	NA	NA	NA	NA	NA	NA	NA	NA	1	NA	NA	NA	NA	NA	NA	NA	NA	NA	NA	NA	NA	1	NA
16	9	3	40	5	5	7	1	3	1	4	3	3	3	NA	NA	NA	NA	NA	NA	NA	NA	NA	NA	NA	NA	NA	NA	NA	NA	NA	NA	NA	NA	NA	1	NA	NA	NA	NA	NA	NA	NA	NA	NA	NA	NA	1	NA	NA
14	10	3	NA	7	10	7	1	5	1	4	3	3	4	NA	NA	NA	NA	NA	NA	NA	NA	NA	NA	NA	NA	NA	NA	NA	NA	NA	NA	NA	NA	NA	1	NA	NA	1	NA	NA	NA	NA	NA	NA	NA	NA	NA	NA	1
22	9	3	45	5	5	7	1	4	1	4	4	4	4	NA	NA	NA	NA	NA	NA	NA	NA	NA	NA	NA	NA	NA	NA	NA	1	NA	1	NA	NA	NA	1	NA	NA	1	NA	NA	NA	NA	NA	NA	NA	NA	1	NA	NA
17	10	3	90	7	9	2	1	5	1	3	3	3	3	NA	NA	NA	NA	NA	NA	NA	NA	NA	NA	NA	NA	NA	NA	NA	1	NA	1	NA	NA	NA	1	NA	NA	NA	NA	NA	NA	NA	NA	NA	NA	NA	NA	1	NA
13	8	1	62	5	9	7	1	4	2	4	2	2	4	1	1	1	NA	NA	NA	NA	NA	NA	NA	NA	2	2	15	NA	1	NA	NA	NA	NA	NA	1	NA	NA	1	NA	NA	NA	NA	NA	NA	NA	NA	1	NA	NA
20	9	2	100	7	5	3	2	4	1	4	4	4	4	NA	NA	NA	NA	NA	NA	NA	NA	NA	NA	NA	NA	NA	NA	NA	NA	NA	NA	NA	NA	NA	1	NA	NA	NA	NA	NA	NA	NA	NA	NA	NA	NA	NA	NA	NA
15	9	3	70	5	5	3	1	5	1	2	2	2	3	1	NA	NA	NA	NA	NA	NA	1	1	NA	NA	10	2	19	1	1	NA	1	NA	NA	1	1	NA	NA	1	NA	NA	NA	1	NA	NA	NA	NA	NA	NA	NA
14	9	2	90	7	9	5	1	4	1	2	3	3	4	NA	NA	NA	NA	NA	NA	NA	NA	NA	NA	NA	NA	NA	NA	1	1	NA	1	NA	NA	NA	1	NA	NA	1	NA	NA	NA	NA	NA	NA	NA	1	1	NA	NA
18	10	3	90	5	10	8	1	5	1	4	4	3	4	NA	NA	NA	NA	NA	NA	NA	NA	NA	NA	NA	NA	NA	NA	NA	NA	NA	NA	NA	NA	NA	1	NA	NA	1	NA	NA	NA	NA	NA	NA	NA	NA	NA	NA	NA
18	9	3	90	4	10	7	2	5	1	4	3	3	4	NA	NA	NA	NA	NA	NA	NA	NA	NA	NA	NA	NA	NA	NA	NA	NA	NA	1	NA	NA	NA	1	NA	NA	NA	NA	NA	NA	NA	NA	NA	NA	NA	NA	NA	NA
15	9	4	103	4	10	7	1	5	2	2	4	4	4	NA	NA	NA	NA	NA	NA	NA	NA	NA	NA	NA	NA	NA	NA	NA	NA	NA	1	NA	NA	NA	NA	NA	NA	1	NA	NA	NA	NA	NA	NA	NA	NA	NA	NA	NA
18	9	3	75	5	9	7	1	5	1	1	3	3	3	NA	NA	NA	NA	NA	NA	NA	NA	NA	NA	NA	NA	NA	NA	NA	1	NA	NA	NA	NA	1	1	NA	NA	1	NA	NA	NA	NA	NA	NA	1	NA	NA	NA	NA
14	10	3	80	5	10	5	1	5	1	4	2	2	4	1	1	1	1	NA	NA	NA	1	1	1	NA	2	1	22	1	1	1	1	1	NA	1	1	1	NA	1	1	1	1	NA	NA	1	1	1	1	1	1
18	9	3	60	4	10	8	1	5	1	4	4	4	4	NA	NA	NA	NA	NA	NA	NA	NA	NA	NA	NA	NA	NA	NA	NA	NA	NA	NA	NA	NA	NA	1	NA	NA	1	NA	NA	NA	NA	NA	NA	NA	NA	NA	NA	NA
16	9	2	90	7	9	5	1	4	1	4	4	3	4	NA	NA	NA	NA	NA	NA	NA	NA	NA	NA	NA	NA	NA	NA	NA	1	NA	NA	NA	NA	1	1	NA	NA	1	NA	NA	NA	NA	NA	NA	1	NA	1	1	NA
NA	9	4	120	7	10	7	1	4	1	2	2	1	4	1	1	1	NA	1	NA	NA	1	NA	1	1	5	1	20	NA	1	NA	1	NA	1	1	1	NA	NA	1	NA	NA	NA	1	NA	NA	NA	1	1	NA	1
14	9	3	59	7	9	5	1	4	2	4	4	3	4	NA	NA	NA	NA	NA	NA	NA	NA	NA	NA	NA	NA	NA	NA	NA	NA	NA	NA	NA	NA	NA	NA	NA	NA	NA	NA	NA	NA	NA	NA	NA	NA	NA	NA	NA	NA
19	8	3	NA	4	5	7	2	5	1	2	2	3	4	NA	1	NA	NA	NA	NA	NA	1	1	NA	NA	1	2	21	NA	1	NA	NA	NA	NA	NA	1	NA	NA	NA	1	NA	NA	NA	NA	NA	NA	1	1	NA	NA
13	10	3	90	7	5	7	2	5	1	3	4	3	4	NA	NA	NA	NA	NA	NA	NA	NA	NA	NA	NA	NA	NA	NA	NA	1	NA	1	1	NA	1	1	NA	NA	1	NA	NA	1	NA	NA	NA	1	NA	1	NA	NA
18	9	3	121	7	5	5	2	4	1	3	3	3	4	NA	NA	NA	NA	NA	NA	NA	NA	NA	NA	NA	NA	NA	NA	NA	1	NA	1	NA	NA	NA	1	NA	NA	1	NA	NA	NA	NA	NA	NA	NA	NA	NA	NA	1
17	9	3	90	4	10	7	2	4	1	4	4	4	4	NA	NA	NA	NA	NA	NA	NA	NA	NA	NA	NA	NA	NA	NA	NA	NA	NA	NA	NA	NA	NA	1	NA	NA	NA	NA	NA	NA	NA	NA	NA	NA	NA	NA	NA	NA
18	10	3	70	7	5	7	1	4	1	4	3	1	4	1	NA	NA	NA	NA	NA	NA	1	NA	NA	NA	1	2	21	NA	NA	NA	NA	NA	NA	NA	1	NA	NA	NA	NA	NA	NA	NA	NA	NA	NA	NA	NA	NA	NA
17	9	3	NA	5	10	5	1	5	1	1	3	3	4	NA	NA	NA	NA	NA	NA	NA	NA	NA	NA	NA	NA	NA	NA	NA	NA	NA	NA	NA	NA	NA	1	NA	NA	1	NA	NA	NA	1	NA	NA	NA	NA	NA	NA	NA
15	8	4	151	4	8	8	1	5	1	1	4	4	4	NA	NA	NA	NA	NA	NA	NA	NA	NA	NA	NA	NA	NA	NA	1	1	NA	1	NA	NA	1	1	NA	NA	1	NA	NA	NA	NA	NA	NA	NA	1	1	NA	NA
22	9	3	50	4	5	5	1	4	1	3	4	3	4	NA	NA	NA	NA	NA	NA	NA	NA	NA	NA	NA	NA	NA	NA	NA	NA	NA	NA	NA	NA	NA	1	NA	NA	1	NA	NA	NA	NA	NA	NA	NA	NA	NA	NA	NA
20	9	3	75	7	5	3	2	5	1	2	1	1	2	1	NA	NA	NA	1	1	NA	1	1	1	1	8	1	23	1	1	1	1	1	1	1	1	1	NA	1	NA	NA	1	1	NA	1	1	1	1	1	1
16	9	2	90	5	5	8	1	4	2	2	3	3	3	NA	NA	NA	NA	NA	NA	NA	NA	NA	NA	NA	NA	NA	NA	NA	NA	NA	NA	NA	NA	1	1	NA	NA	NA	NA	NA	NA	NA	NA	NA	NA	NA	NA	NA	NA
20	9	3	120	4	10	8	1	5	1	1	3	3	4	NA	NA	NA	NA	NA	NA	NA	NA	NA	NA	NA	NA	NA	NA	NA	1	1	1	NA	1	1	1	NA	NA	1	1	1	NA	1	1	1	1	1	1	1	1
15	10	3	75	5	10	5	2	4	1	4	4	4	4	NA	NA	NA	NA	NA	NA	NA	NA	NA	NA	NA	NA	NA	NA	NA	NA	NA	NA	NA	NA	NA	1	NA	NA	NA	NA	NA	NA	NA	NA	NA	NA	NA	NA	NA	NA
25	9	3	90	7	9	7	1	5	1	3	3	3	3	NA	NA	NA	NA	NA	NA	NA	NA	NA	NA	NA	NA	NA	NA	NA	NA	NA	NA	NA	NA	NA	1	NA	NA	1	NA	NA	NA	NA	NA	NA	NA	NA	NA	NA	NA
16	9	3	60	7	5	7	1	5	4	3	4	4	4	NA	NA	NA	NA	NA	NA	NA	NA	NA	NA	NA	NA	NA	NA	NA	NA	NA	NA	NA	NA	NA	NA	NA	NA	NA	NA	NA	NA	NA	NA	NA	NA	NA	NA	NA	NA
22	9	3	100	4	10	8	1	5	1	2	3	3	3	NA	NA	NA	NA	NA	NA	NA	NA	NA	NA	NA	NA	NA	NA	NA	NA	NA	NA	NA	NA	NA	1	NA	NA	1	NA	NA	NA	NA	NA	NA	NA	NA	NA	NA	NA
5	9	4	107	4	10	7	1	4	1	1	2	3	4	NA	NA	NA	NA	NA	NA	NA	NA	1	NA	NA	NA	2	21	1	1	NA	1	NA	NA	NA	NA	NA	NA	1	NA	NA	NA	1	NA	NA	1	NA	NA	1	NA
14	9	2	80	4	5	5	2	3	1	4	4	4	4	NA	NA	NA	NA	NA	NA	NA	NA	NA	NA	NA	NA	NA	NA	NA	1	NA	NA	NA	NA	NA	1	NA	NA	1	NA	1	NA	NA	NA	NA	NA	NA	NA	NA	NA
17	9	2	80	4	5	5	1	4	1	3	3	3	3	NA	NA	NA	NA	NA	NA	NA	NA	NA	NA	NA	NA	NA	NA	NA	NA	NA	NA	NA	NA	NA	1	NA	NA	1	NA	NA	NA	NA	NA	NA	NA	NA	NA	NA	NA
15	9	3	60	7	8	8	1	5	1	4	3	3	3	NA	NA	NA	NA	NA	NA	NA	NA	NA	NA	NA	NA	NA	NA	NA	NA	NA	1	NA	NA	NA	1	NA	NA	NA	NA	NA	NA	NA	NA	NA	NA	NA	NA	NA	NA
18	10	3	60	5	9	7	1	4	1	2	1	1	2	1	1	1	1	1	NA	NA	1	1	1	1	10	1	22	1	1	NA	1	1	NA	NA	1	NA	NA	1	1	NA	NA	NA	NA	NA	NA	1	1	NA	1
15	9	3	90	7	10	7	2	5	1	2	4	3	4	NA	NA	NA	NA	NA	NA	NA	NA	NA	NA	NA	NA	NA	NA	NA	1	NA	1	NA	NA	NA	1	NA	NA	1	NA	NA	NA	NA	NA	NA	1	1	NA	NA	NA
20	9	3	150	7	8	7	1	5	1	2	4	4	4	NA	NA	NA	NA	NA	NA	NA	NA	NA	NA	NA	NA	NA	NA	NA	NA	NA	1	NA	NA	NA	1	NA	NA	NA	NA	NA	NA	NA	NA	NA	NA	NA	NA	NA	NA
16	8	3	99	4	8	8	2	5	1	2	4	4	4	NA	NA	NA	NA	NA	NA	NA	NA	NA	NA	NA	NA	NA	NA	1	1	1	1	1	1	1	1	1	NA	1	NA	1	NA	NA	NA	1	1	1	1	1	1
22	9	3	130	7	10	7	1	5	1	4	3	3	4	NA	NA	NA	NA	NA	NA	NA	NA	NA	NA	NA	NA	NA	NA	NA	1	NA	NA	NA	NA	NA	NA	NA	NA	1	NA	NA	NA	NA	NA	NA	NA	NA	NA	NA	NA
18	9	3	90	7	10	3	2	5	1	2	2	1	4	1	1	1	NA	1	NA	NA	1	NA	NA	NA	2	1	19	NA	1	NA	NA	NA	NA	NA	1	NA	NA	1	NA	NA	NA	NA	NA	NA	NA	NA	1	NA	1
19	9	3	90	7	8	7	2	5	1	2	2	1	4	1	NA	NA	NA	NA	NA	NA	NA	1	NA	NA	1	2	25	1	1	NA	1	NA	NA	1	1	NA	NA	1	1	NA	NA	1	NA	NA	1	NA	1	NA	NA
8	10	2	69	4	9	5	1	3	3	4	4	3	4	NA	NA	NA	NA	NA	NA	NA	NA	NA	NA	NA	NA	NA	NA	NA	NA	NA	NA	NA	NA	NA	NA	NA	NA	NA	NA	NA	NA	NA	NA	NA	NA	NA	NA	NA	NA
13	9	3	69	2	10	5	2	5	1	3	3	3	4	NA	NA	NA	NA	NA	NA	NA	NA	NA	NA	NA	NA	NA	NA	1	NA	NA	1	1	NA	NA	1	1	NA	1	NA	NA	NA	NA	NA	NA	NA	1	1	NA	NA
NA	9	3	80	7	5	7	1	4	1	3	3	3	3	NA	NA	NA	NA	NA	NA	NA	NA	NA	NA	NA	NA	NA	NA	NA	NA	NA	NA	NA	NA	NA	1	NA	NA	1	NA	NA	NA	NA	NA	NA	NA	NA	NA	NA	NA
25	10	3	92	7	5	7	2	5	1	1	1	1	4	1	NA	1	NA	NA	NA	NA	1	1	1	NA	5	1	23	NA	NA	NA	NA	NA	NA	NA	1	NA	NA	1	NA	NA	NA	1	NA	NA	NA	NA	NA	NA	NA
18	9	3	60	4	10	7	1	4	2	2	3	3	3	NA	NA	NA	NA	NA	NA	NA	NA	NA	NA	NA	NA	NA	NA	NA	1	NA	1	NA	NA	NA	1	NA	NA	1	NA	NA	NA	NA	NA	NA	1	1	1	1	NA
23	9	2	90	5	5	7	1	4	1	2	4	3	4	NA	NA	NA	NA	NA	NA	NA	NA	NA	NA	NA	NA	NA	NA	NA	1	NA	1	NA	1	1	1	NA	NA	NA	NA	NA	NA	NA	NA	NA	NA	NA	NA	NA	NA
21	9	3	90	4	5	8	1	NA	1	1	3	3	3	NA	NA	NA	NA	NA	NA	NA	NA	NA	NA	NA	NA	NA	NA	NA	1	NA	1	NA	NA	1	1	NA	NA	1	1	NA	NA	NA	NA	NA	NA	1	1	NA	1
18	9	3	60	5	10	5	1	4	1	2	4	4	4	NA	NA	NA	NA	NA	NA	NA	NA	NA	NA	NA	NA	NA	NA	NA	1	NA	NA	NA	NA	NA	1	NA	NA	1	NA	NA	NA	1	NA	NA	1	NA	NA	NA	NA
16	10	3	NA	7	5	5	1	4	1	3	4	4	4	NA	NA	NA	NA	NA	NA	NA	NA	NA	NA	NA	NA	NA	NA	NA	1	NA	1	NA	1	NA	1	NA	NA	1	NA	NA	NA	NA	NA	NA	1	1	1	NA	NA
17	9	4	90	7	10	8	2	5	1	4	4	4	4	NA	NA	NA	NA	NA	NA	NA	NA	NA	NA	NA	NA	NA	NA	NA	NA	NA	1	NA	NA	NA	1	NA	NA	NA	NA	NA	NA	NA	NA	NA	NA	NA	NA	NA	NA
17	9	3	NA	4	8	5	1	5	1	4	4	4	4	NA	NA	NA	NA	NA	NA	NA	NA	NA	NA	NA	NA	NA	NA	NA	1	NA	NA	NA	NA	1	1	NA	NA	1	NA	NA	NA	NA	NA	NA	NA	NA	NA	NA	NA
14	9	3	140	7	9	8	1	5	2	4	3	3	3	NA	NA	NA	NA	NA	NA	NA	NA	NA	NA	NA	NA	NA	NA	NA	NA	NA	NA	NA	NA	NA	NA	NA	NA	NA	NA	NA	NA	NA	NA	NA	NA	NA	NA	NA	NA
14	9	3	75	7	5	7	1	4	1	4	3	3	4	NA	NA	NA	NA	NA	NA	NA	NA	NA	NA	NA	NA	NA	NA	1	1	NA	1	NA	NA	1	1	NA	NA	1	NA	NA	NA	NA	NA	NA	1	1	1	NA	1
10	9	3	80	4	10	7	1	4	1	2	4	4	4	NA	NA	NA	NA	NA	NA	NA	NA	NA	NA	NA	NA	NA	NA	NA	1	NA	NA	NA	NA	1	1	NA	NA	1	NA	NA	NA	NA	NA	NA	NA	1	NA	NA	NA
16	9	3	NA	7	10	7	2	5	1	2	3	3	3	NA	NA	NA	NA	NA	NA	NA	NA	NA	NA	NA	NA	NA	NA	NA	NA	NA	NA	NA	NA	NA	1	NA	NA	1	NA	NA	NA	NA	NA	NA	NA	NA	NA	NA	NA
15	7	3	50	5	9	7	1	3	2	3	4	4	4	NA	NA	NA	NA	NA	NA	NA	NA	NA	NA	NA	NA	NA	NA	NA	NA	NA	NA	NA	NA	NA	1	NA	NA	NA	NA	NA	NA	NA	NA	NA	1	NA	NA	NA	NA
21	10	3	65	7	5	7	1	4	1	4	4	4	4	NA	NA	NA	NA	NA	NA	NA	NA	NA	NA	NA	NA	NA	NA	NA	NA	NA	NA	NA	NA	NA	1	NA	NA	NA	NA	NA	NA	NA	NA	NA	NA	NA	NA	NA	NA
20	10	2	180	7	9	5	1	5	1	2	3	3	4	NA	NA	NA	NA	NA	NA	NA	NA	NA	NA	NA	NA	NA	NA	NA	1	NA	NA	NA	NA	1	1	NA	NA	1	NA	NA	NA	1	NA	NA	NA	1	1	1	NA
16	10	4	90	7	5	8	1	5	1	2	3	3	3	NA	NA	NA	NA	NA	NA	NA	NA	NA	NA	NA	NA	NA	NA	NA	NA	NA	1	NA	NA	NA	1	NA	NA	1	NA	NA	NA	NA	NA	NA	NA	NA	1	NA	NA
21	9	3	105	7	5	3	1	4	1	4	4	4	4	NA	NA	NA	NA	NA	NA	NA	NA	NA	NA	NA	NA	NA	NA	NA	NA	NA	1	NA	NA	NA	1	NA	NA	1	NA	NA	NA	NA	NA	NA	NA	1	1	NA	NA
18	10	3	60	7	9	5	2	4	2	4	4	4	4	NA	NA	NA	NA	NA	NA	NA	NA	NA	NA	NA	NA	NA	NA	NA	NA	NA	NA	NA	NA	NA	1	NA	NA	NA	NA	NA	NA	NA	NA	NA	NA	NA	NA	NA	NA
18	9	4	91	7	8	5	1	4	1	4	1	1	4	1	1	NA	NA	NA	1	NA	1	NA	NA	NA	1	2	18	1	1	NA	1	NA	NA	NA	1	NA	NA	1	1	NA	NA	NA	NA	NA	NA	NA	1	NA	1
16	9	3	90	8	5	8	1	5	1	2	3	3	4	NA	NA	NA	NA	NA	NA	NA	NA	NA	NA	NA	NA	NA	NA	NA	1	NA	1	NA	NA	1	1	NA	NA	1	NA	NA	NA	1	NA	NA	1	1	1	NA	NA
16	9	4	60	4	5	5	1	5	1	4	4	4	4	NA	NA	NA	NA	NA	NA	NA	NA	NA	NA	NA	NA	NA	NA	NA	NA	NA	NA	NA	NA	NA	1	NA	NA	NA	NA	NA	NA	NA	NA	NA	NA	NA	NA	NA	NA
18	9	3	120	4	8	8	2	5	1	2	3	3	4	NA	NA	NA	NA	NA	NA	NA	NA	NA	NA	NA	NA	NA	NA	NA	1	NA	NA	NA	NA	1	1	NA	NA	1	NA	1	NA	NA	NA	NA	NA	NA	1	NA	1
15	10	4	102	7	5	8	1	5	1	4	3	3	3	NA	NA	NA	NA	NA	NA	NA	NA	NA	NA	NA	NA	NA	NA	NA	NA	NA	NA	NA	NA	NA	1	NA	NA	1	NA	NA	NA	NA	NA	NA	NA	NA	NA	NA	NA
22	10	2	120	5	5	5	1	4	1	4	3	3	4	NA	NA	NA	NA	NA	NA	NA	NA	NA	NA	NA	NA	NA	NA	NA	NA	NA	NA	NA	NA	NA	1	NA	NA	NA	NA	NA	NA	NA	NA	NA	NA	NA	NA	NA	NA
15	10	3	90	7	8	7	1	5	1	2	4	3	4	NA	NA	NA	NA	NA	NA	NA	NA	NA	NA	NA	NA	NA	NA	NA	1	NA	NA	NA	1	1	1	NA	NA	NA	1	NA	NA	1	NA	NA	1	NA	1	NA	NA
16	10	3	90	7	8	7	2	5	1	2	3	3	3	NA	NA	NA	NA	NA	NA	NA	NA	NA	NA	NA	NA	NA	NA	NA	1	NA	1	NA	NA	1	1	NA	NA	NA	NA	NA	NA	NA	NA	NA	NA	NA	1	NA	NA
16	9	3	90	7	5	7	1	5	1	4	3	4	4	NA	NA	NA	NA	NA	NA	NA	NA	NA	NA	NA	NA	NA	NA	1	1	NA	1	NA	NA	1	1	NA	1	1	NA	NA	NA	NA	NA	NA	1	NA	1	NA	NA
NA	10	3	105	7	1	3	2	4	1	4	4	4	4	NA	NA	NA	NA	NA	NA	NA	NA	NA	NA	NA	NA	NA	NA	NA	NA	NA	NA	NA	NA	NA	1	NA	NA	NA	NA	NA	NA	NA	NA	NA	NA	NA	NA	NA	NA
17	9	4	80	7	5	7	1	5	1	2	4	4	4	NA	NA	NA	NA	NA	NA	NA	NA	NA	NA	NA	NA	NA	NA	NA	NA	NA	1	NA	NA	1	1	NA	NA	1	NA	NA	NA	NA	NA	NA	NA	NA	NA	NA	NA
NA	9	4	77	7	10	7	2	5	1	4	4	4	4	NA	NA	NA	NA	NA	NA	NA	NA	NA	NA	NA	NA	NA	NA	NA	NA	NA	NA	NA	NA	NA	1	NA	NA	NA	NA	NA	NA	NA	NA	NA	NA	NA	NA	NA	NA
8	9	3	135	4	9	5	2	5	1	3	3	3	3	NA	NA	NA	NA	NA	NA	NA	NA	NA	NA	NA	NA	NA	NA	NA	1	NA	1	1	NA	1	1	1	NA	NA	NA	NA	NA	NA	NA	NA	1	1	1	NA	NA
11	9	3	92	7	5	7	2	4	1	2	4	4	4	NA	NA	NA	NA	NA	NA	NA	NA	NA	NA	NA	NA	NA	NA	NA	NA	NA	1	NA	NA	NA	1	NA	NA	1	NA	NA	NA	NA	NA	NA	NA	1	1	NA	NA
26	10	3	90	7	10	7	2	4	3	2	3	1	4	1	NA	NA	NA	NA	NA	NA	NA	NA	NA	NA	4	1	27	NA	NA	NA	NA	NA	NA	NA	NA	NA	NA	NA	NA	NA	NA	NA	NA	NA	NA	NA	NA	NA	NA
17	10	3	121	7	10	7	1	4	1	4	4	3	3	NA	NA	NA	NA	NA	NA	NA	NA	NA	NA	NA	NA	NA	NA	NA	NA	NA	NA	NA	NA	NA	1	NA	NA	NA	NA	NA	NA	NA	NA	NA	NA	NA	NA	NA	NA
17	8	3	120	5	1	2	2	5	3	4	4	4	4	NA	NA	NA	NA	NA	NA	NA	NA	NA	NA	NA	NA	NA	NA	NA	NA	NA	NA	NA	NA	NA	NA	NA	NA	NA	NA	NA	NA	NA	NA	NA	NA	NA	NA	NA	NA
15	9	3	90	4	10	7	1	5	1	2	3	3	3	NA	NA	NA	NA	NA	NA	NA	NA	NA	NA	NA	NA	NA	NA	NA	1	NA	1	NA	NA	NA	1	NA	NA	1	NA	NA	NA	NA	NA	NA	NA	NA	1	NA	NA
24	10	2	90	5	5	7	2	5	2	4	4	4	4	NA	NA	NA	NA	NA	NA	NA	NA	NA	NA	NA	NA	NA	NA	NA	NA	NA	1	NA	NA	NA	1	NA	NA	NA	NA	NA	NA	NA	NA	NA	NA	NA	NA	NA	NA
17	10	3	90	7	1	8	1	4	1	4	4	4	4	NA	NA	NA	NA	NA	NA	NA	NA	NA	NA	NA	NA	NA	NA	1	1	NA	NA	NA	NA	NA	1	NA	NA	1	NA	NA	NA	1	NA	NA	NA	NA	NA	NA	NA
15	9	4	150	5	5	8	1	5	1	3	3	3	3	NA	NA	NA	NA	NA	NA	NA	NA	NA	NA	NA	NA	NA	NA	NA	NA	NA	1	NA	NA	1	1	NA	NA	1	NA	NA	NA	NA	NA	NA	NA	1	1	NA	NA
25	9	3	90	7	10	5	2	4	1	4	4	1	4	1	NA	NA	NA	NA	NA	NA	NA	NA	NA	NA	1	1	27	NA	NA	NA	NA	NA	NA	NA	1	NA	NA	NA	NA	NA	NA	NA	NA	NA	NA	NA	NA	NA	NA
18	9	4	120	4	10	7	1	5	1	2	3	3	3	NA	NA	NA	NA	NA	NA	NA	NA	NA	NA	NA	NA	NA	NA	NA	NA	NA	NA	NA	NA	1	1	NA	NA	NA	NA	NA	NA	NA	NA	NA	1	NA	1	NA	NA
20	10	4	60	5	10	5	1	5	2	4	3	3	3	NA	NA	NA	NA	NA	NA	NA	NA	NA	NA	NA	NA	NA	NA	NA	1	NA	NA	NA	NA	1	NA	NA	NA	1	NA	NA	NA	NA	NA	NA	NA	1	1	NA	NA
12	9	3	78	7	9	5	1	4	1	3	4	4	4	NA	NA	NA	NA	NA	NA	NA	NA	NA	NA	NA	NA	NA	NA	NA	NA	NA	1	NA	NA	NA	NA	NA	NA	NA	NA	NA	NA	NA	NA	NA	NA	1	NA	NA	NA
30	10	3	NA	5	1	5	2	4	1	4	4	4	4	NA	NA	NA	NA	NA	NA	NA	NA	NA	NA	NA	NA	NA	NA	NA	1	NA	NA	NA	NA	NA	1	NA	NA	1	NA	NA	NA	NA	NA	NA	NA	NA	NA	NA	NA
24	10	3	45	7	5	7	1	5	1	3	4	4	4	NA	NA	NA	NA	NA	NA	NA	NA	NA	NA	NA	NA	NA	NA	NA	NA	NA	1	NA	NA	NA	1	NA	NA	1	NA	NA	NA	NA	NA	NA	NA	NA	NA	NA	NA
6	10	4	105	5	1	8	1	5	2	4	3	3	3	NA	NA	NA	NA	NA	NA	NA	NA	NA	NA	NA	NA	NA	NA	NA	NA	NA	NA	NA	NA	NA	1	NA	NA	NA	NA	NA	NA	NA	NA	NA	NA	NA	NA	NA	NA
21	9	3	90	4	9	5	2	5	1	1	4	3	4	NA	NA	NA	NA	NA	NA	NA	NA	NA	NA	NA	NA	NA	NA	1	NA	NA	NA	NA	NA	1	1	NA	NA	NA	NA	NA	NA	1	NA	NA	NA	NA	1	NA	NA
18	9	3	75	5	5	5	1	5	2	4	4	4	4	NA	NA	NA	NA	NA	NA	NA	NA	NA	NA	NA	NA	NA	NA	NA	NA	NA	NA	NA	NA	NA	NA	NA	NA	NA	NA	NA	NA	NA	NA	NA	NA	NA	NA	NA	NA
13	9	4	70	8	8	5	2	5	1	4	4	4	4	NA	NA	NA	NA	NA	NA	NA	NA	NA	NA	NA	NA	NA	NA	NA	NA	NA	1	NA	1	1	1	NA	NA	1	NA	NA	NA	NA	NA	NA	NA	NA	NA	NA	NA
NA	9	3	92	7	10	8	2	5	1	4	1	1	4	1	NA	NA	NA	NA	NA	NA	1	NA	NA	1	1	1	26	1	1	NA	NA	NA	NA	1	1	NA	NA	1	NA	NA	NA	1	NA	NA	NA	1	1	NA	1
25	10	3	60	7	5	5	2	5	1	3	4	3	3	NA	NA	NA	NA	NA	NA	NA	NA	NA	NA	NA	NA	NA	NA	NA	1	NA	1	NA	NA	NA	1	NA	NA	1	NA	NA	NA	NA	NA	NA	NA	NA	NA	NA	NA
18	10	3	90	4	9	5	1	4	3	4	4	4	4	NA	NA	NA	NA	NA	NA	NA	NA	NA	NA	NA	NA	NA	NA	NA	NA	NA	NA	NA	NA	NA	NA	NA	NA	NA	NA	NA	NA	NA	NA	NA	NA	NA	NA	NA	NA
NA	9	3	70	7	9	3	1	4	1	4	3	3	4	NA	NA	NA	NA	NA	NA	NA	NA	NA	NA	NA	NA	NA	NA	NA	NA	NA	NA	NA	NA	NA	1	1	NA	NA	1	NA	1	NA	NA	NA	1	1	NA	NA	NA
6	10	3	240	7	10	5	1	5	1	2	4	3	4	NA	NA	NA	NA	NA	NA	NA	NA	NA	NA	NA	NA	NA	NA	NA	1	NA	1	1	1	1	1	NA	NA	1	NA	NA	NA	1	NA	1	1	1	1	1	NA
17	9	3	65	2	10	7	2	5	1	1	3	3	3	NA	NA	NA	NA	NA	NA	NA	NA	NA	NA	NA	NA	NA	NA	NA	NA	NA	NA	NA	NA	NA	1	NA	NA	1	NA	NA	NA	NA	NA	NA	NA	NA	1	NA	NA
18	9	4	77	5	5	7	1	5	1	4	4	4	4	NA	NA	NA	NA	NA	NA	NA	NA	NA	NA	NA	NA	NA	NA	NA	NA	NA	NA	NA	NA	NA	1	NA	NA	NA	NA	NA	NA	NA	NA	NA	NA	NA	NA	NA	NA
13	9	3	109	4	5	5	1	4	1	2	3	3	4	NA	NA	NA	NA	NA	NA	NA	NA	NA	NA	NA	NA	NA	NA	NA	NA	NA	NA	NA	NA	NA	1	NA	NA	NA	NA	NA	NA	NA	NA	NA	NA	NA	NA	NA	NA
10	9	3	90	5	5	7	1	4	1	2	3	3	3	NA	NA	NA	NA	NA	NA	NA	NA	NA	NA	NA	NA	NA	NA	NA	1	NA	1	1	1	1	1	NA	NA	1	NA	NA	NA	NA	NA	1	1	1	1	NA	NA
29	8	3	40	4	10	7	2	3	1	4	4	4	4	NA	NA	NA	NA	NA	NA	NA	NA	NA	NA	NA	NA	NA	NA	NA	NA	NA	NA	NA	NA	NA	1	NA	NA	NA	NA	NA	NA	NA	NA	NA	NA	NA	NA	NA	NA
21	10	4	75	5	9	7	2	5	1	3	3	3	3	NA	NA	NA	NA	NA	NA	NA	NA	NA	NA	NA	NA	NA	NA	NA	1	NA	NA	NA	NA	NA	1	NA	NA	1	NA	NA	NA	NA	NA	NA	NA	NA	NA	NA	NA
13	9	3	70	7	5	7	1	5	1	3	3	3	3	NA	NA	NA	NA	NA	NA	NA	NA	NA	NA	NA	NA	NA	NA	NA	NA	NA	NA	NA	NA	1	1	NA	NA	NA	NA	NA	NA	NA	NA	NA	NA	NA	1	NA	NA
NA	10	3	90	8	9	5	1	4	2	2	3	3	4	NA	NA	NA	NA	NA	NA	NA	NA	NA	NA	NA	NA	NA	NA	NA	1	NA	NA	NA	1	1	NA	NA	NA	1	NA	NA	NA	NA	NA	NA	NA	1	1	NA	NA
17	8	2	41	4	10	5	2	4	1	4	4	4	4	NA	NA	NA	NA	NA	NA	NA	NA	NA	NA	NA	NA	NA	NA	NA	NA	NA	NA	NA	NA	NA	1	1	NA	NA	NA	NA	NA	NA	NA	NA	NA	NA	NA	NA	NA
18	8	3	60	5	1	5	1	4	1	2	3	3	3	NA	NA	NA	NA	NA	NA	NA	NA	NA	NA	NA	NA	NA	NA	NA	NA	NA	NA	NA	NA	1	1	NA	NA	NA	NA	NA	NA	1	NA	NA	1	1	NA	NA	NA
17	9	3	60	7	5	7	2	4	1	3	4	3	4	NA	NA	NA	NA	NA	NA	NA	NA	NA	NA	NA	NA	NA	NA	NA	1	NA	NA	NA	NA	NA	1	NA	NA	1	NA	NA	NA	NA	NA	NA	NA	NA	NA	NA	NA
17	9	4	50	5	9	7	2	5	1	4	4	4	4	NA	NA	NA	NA	NA	NA	NA	NA	NA	NA	NA	NA	NA	NA	NA	1	NA	1	NA	NA	NA	1	NA	NA	NA	NA	NA	NA	NA	NA	NA	NA	NA	NA	NA	NA
16	10	3	150	8	5	5	1	5	1	2	3	3	3	NA	NA	NA	NA	NA	NA	NA	NA	NA	NA	NA	NA	NA	NA	NA	NA	NA	NA	NA	NA	NA	1	NA	NA	NA	NA	NA	NA	NA	NA	NA	NA	NA	1	NA	NA
14	10	4	NA	7	5	7	1	5	4	3	3	3	3	NA	NA	NA	NA	NA	NA	NA	NA	NA	NA	NA	NA	NA	NA	NA	NA	NA	NA	NA	NA	NA	NA	NA	NA	NA	NA	NA	NA	NA	NA	NA	NA	NA	NA	NA	NA
19	8	3	121	4	10	8	1	5	1	4	4	4	4	NA	NA	NA	NA	NA	NA	NA	NA	NA	NA	NA	NA	NA	NA	NA	1	NA	NA	NA	1	1	1	NA	NA	1	NA	NA	NA	NA	NA	NA	NA	NA	1	NA	NA
5	10	3	90	7	9	5	1	5	1	3	4	4	4	NA	NA	NA	NA	NA	NA	NA	NA	NA	NA	NA	NA	NA	NA	NA	1	NA	1	NA	1	1	1	NA	NA	NA	NA	NA	NA	NA	NA	NA	NA	1	NA	NA	NA
14	10	3	90	5	10	5	2	4	1	4	4	4	4	NA	NA	NA	NA	NA	NA	NA	NA	NA	NA	NA	NA	NA	NA	NA	NA	NA	1	NA	NA	NA	NA	NA	NA	NA	NA	NA	NA	NA	NA	NA	NA	NA	NA	NA	NA
16	10	4	90	7	10	7	2	5	1	4	4	4	4	NA	NA	NA	NA	NA	NA	NA	NA	NA	NA	NA	NA	NA	NA	NA	1	NA	1	NA	NA	NA	1	NA	NA	1	NA	NA	NA	NA	NA	NA	NA	NA	1	NA	NA
7	9	2	98	7	10	3	1	3	2	4	4	4	4	NA	NA	NA	NA	NA	NA	NA	NA	NA	NA	NA	NA	NA	NA	NA	NA	NA	NA	NA	NA	NA	NA	NA	NA	NA	NA	NA	NA	NA	NA	NA	NA	NA	NA	NA	NA
15	7	2	120	4	9	5	1	2	2	4	4	4	4	NA	NA	NA	NA	NA	NA	NA	NA	NA	NA	NA	NA	NA	NA	NA	NA	NA	NA	NA	NA	NA	NA	NA	NA	1	NA	NA	NA	NA	NA	NA	NA	NA	NA	NA	NA
16	9	3	90	4	10	7	1	4	1	4	4	3	4	NA	NA	NA	NA	NA	NA	NA	NA	NA	NA	NA	NA	NA	NA	NA	NA	NA	NA	NA	NA	NA	1	NA	NA	NA	NA	NA	NA	NA	NA	NA	NA	NA	NA	NA	NA
17	9	3	80	8	10	7	2	4	1	3	4	4	4	NA	NA	NA	NA	NA	NA	NA	NA	NA	NA	NA	NA	NA	NA	NA	NA	NA	NA	NA	NA	NA	1	NA	NA	NA	NA	NA	NA	NA	NA	NA	NA	NA	NA	NA	NA
16	9	3	75	7	10	5	2	4	1	2	4	3	4	NA	NA	NA	NA	NA	NA	NA	NA	NA	NA	NA	NA	NA	NA	NA	1	NA	1	NA	1	1	1	NA	NA	1	NA	1	NA	1	NA	NA	1	NA	1	NA	NA
15	9	4	45	4	8	8	1	5	1	2	4	4	4	NA	NA	NA	NA	NA	NA	NA	NA	NA	NA	NA	NA	NA	NA	NA	NA	NA	1	NA	1	1	1	1	NA	1	NA	NA	NA	NA	NA	NA	1	1	1	1	NA
16	9	3	80	7	5	7	1	4	1	3	3	3	3	NA	NA	NA	NA	NA	NA	NA	NA	NA	NA	NA	NA	NA	NA	NA	1	NA	1	NA	NA	NA	1	NA	NA	1	NA	NA	1	NA	NA	NA	1	NA	1	1	NA
18	9	3	80	7	9	7	1	4	1	2	1	1	3	1	1	NA	NA	NA	NA	NA	1	NA	NA	NA	1	1	22	1	1	NA	1	NA	NA	NA	1	NA	NA	1	NA	NA	NA	1	NA	NA	NA	NA	NA	NA	1
15	9	3	40	4	9	7	1	3	4	3	4	4	4	NA	NA	NA	NA	NA	NA	NA	NA	NA	NA	NA	NA	NA	NA	NA	NA	NA	NA	NA	NA	NA	NA	NA	NA	NA	NA	NA	NA	NA	NA	NA	NA	NA	NA	NA	NA
16	10	4	150	7	5	7	1	5	1	2	1	3	3	NA	1	NA	NA	NA	NA	NA	NA	NA	NA	NA	2	2	18	NA	NA	NA	NA	NA	NA	NA	1	NA	NA	1	NA	NA	NA	NA	NA	NA	NA	NA	1	NA	NA
8	9	3	75	7	10	3	2	5	1	1	4	4	4	NA	NA	NA	NA	NA	NA	NA	NA	NA	NA	NA	NA	NA	NA	NA	NA	NA	NA	NA	NA	NA	1	NA	NA	1	NA	NA	NA	1	NA	NA	NA	NA	NA	NA	NA
20	10	3	60	8	1	8	1	5	1	4	4	3	4	NA	NA	NA	NA	NA	NA	NA	NA	NA	NA	NA	NA	NA	NA	NA	NA	NA	NA	NA	1	1	1	NA	NA	1	NA	NA	NA	NA	NA	NA	NA	NA	1	1	NA
18	9	3	120	4	10	7	2	3	1	3	3	3	3	NA	NA	NA	NA	NA	NA	NA	NA	NA	NA	NA	NA	NA	NA	NA	1	NA	NA	NA	NA	NA	1	NA	NA	1	NA	NA	NA	NA	NA	NA	1	NA	1	NA	NA
18	9	3	70	7	5	5	2	5	1	4	4	4	4	NA	NA	NA	NA	NA	NA	NA	NA	NA	NA	NA	NA	NA	NA	NA	NA	NA	NA	NA	NA	NA	1	NA	NA	1	NA	NA	NA	NA	NA	NA	NA	1	NA	NA	NA
19	10	3	90	5	5	3	1	4	1	4	4	4	4	NA	NA	NA	NA	NA	NA	NA	NA	NA	NA	NA	NA	NA	NA	NA	NA	NA	NA	NA	NA	NA	1	NA	NA	NA	NA	NA	NA	NA	NA	NA	NA	NA	NA	NA	NA
20	9	3	NA	7	9	7	1	4	1	4	4	4	4	NA	NA	NA	NA	NA	NA	NA	NA	NA	NA	NA	NA	NA	NA	NA	NA	NA	NA	NA	NA	NA	1	NA	NA	1	NA	NA	NA	NA	NA	NA	NA	NA	NA	NA	NA
18	10	3	90	7	9	7	1	5	2	4	3	4	4	NA	NA	NA	NA	NA	NA	NA	NA	NA	NA	NA	NA	NA	NA	NA	NA	NA	1	NA	NA	NA	1	NA	NA	1	NA	NA	NA	NA	NA	NA	NA	NA	NA	NA	NA
16	9	2	120	4	5	7	1	4	2	4	4	4	4	NA	NA	NA	NA	NA	NA	NA	NA	NA	NA	NA	NA	NA	NA	NA	NA	NA	NA	NA	NA	NA	1	NA	NA	NA	NA	NA	NA	NA	NA	NA	NA	NA	NA	NA	NA
20	9	3	75	7	10	5	2	5	1	4	4	4	4	NA	NA	NA	NA	NA	NA	NA	NA	NA	NA	NA	NA	NA	NA	NA	NA	NA	1	NA	NA	NA	1	NA	NA	1	NA	NA	NA	NA	NA	NA	NA	NA	1	NA	NA
18	9	4	90	7	8	8	1	5	1	4	3	4	4	NA	NA	NA	NA	NA	NA	NA	NA	NA	NA	NA	NA	NA	NA	NA	NA	NA	NA	NA	NA	NA	1	NA	NA	NA	NA	NA	NA	NA	NA	NA	NA	NA	1	NA	NA
16	10	3	75	7	5	5	2	3	1	4	3	3	4	NA	NA	NA	NA	NA	NA	NA	NA	NA	NA	NA	NA	NA	NA	NA	NA	NA	NA	NA	NA	NA	NA	NA	NA	NA	NA	NA	NA	NA	NA	NA	NA	NA	NA	NA	NA
15	9	3	105	7	9	7	1	5	2	4	3	3	3	NA	NA	NA	NA	NA	NA	NA	NA	NA	NA	NA	NA	NA	NA	NA	1	NA	1	NA	NA	NA	1	NA	NA	NA	NA	NA	NA	NA	NA	NA	NA	NA	NA	NA	NA
16	8	3	71	4	5	8	1	5	1	2	3	3	3	NA	NA	NA	NA	NA	NA	NA	NA	NA	NA	NA	NA	NA	NA	NA	NA	NA	NA	NA	NA	NA	1	NA	NA	NA	NA	NA	NA	NA	NA	NA	NA	NA	NA	NA	NA
15	9	3	91	2	5	7	1	4	1	3	3	4	4	NA	NA	NA	NA	NA	NA	NA	NA	NA	NA	NA	NA	NA	NA	NA	1	NA	1	NA	NA	NA	1	NA	1	1	NA	NA	NA	NA	NA	NA	1	1	1	1	NA
16	10	3	89	7	9	5	1	5	1	4	4	4	4	NA	NA	NA	NA	NA	NA	NA	NA	NA	NA	NA	NA	NA	NA	NA	NA	NA	NA	NA	NA	NA	1	NA	NA	NA	NA	NA	NA	NA	NA	NA	NA	NA	NA	NA	NA
23	9	4	120	7	8	5	2	5	1	1	2	1	4	1	1	1	1	1	1	NA	1	1	1	NA	4	1	21	NA	1	NA	1	1	1	1	1	1	NA	1	NA	NA	NA	1	NA	1	1	1	1	1	1
16	10	3	90	7	8	7	1	4	1	4	3	3	3	NA	NA	NA	NA	NA	NA	NA	NA	NA	NA	NA	NA	NA	NA	NA	1	NA	NA	NA	NA	NA	1	NA	NA	NA	NA	NA	NA	NA	NA	NA	NA	NA	NA	NA	NA
15	9	3	80	2	8	7	1	5	1	4	4	3	4	NA	NA	NA	NA	NA	NA	NA	NA	NA	NA	NA	NA	NA	NA	NA	NA	NA	NA	NA	NA	NA	1	NA	NA	NA	NA	NA	NA	NA	NA	NA	NA	NA	NA	NA	NA
14	9	4	140	5	8	7	1	5	1	4	3	3	3	NA	NA	NA	NA	NA	NA	NA	NA	NA	NA	NA	NA	NA	NA	NA	NA	NA	NA	NA	NA	1	NA	NA	NA	NA	NA	NA	NA	NA	NA	NA	NA	NA	NA	NA	NA
22	9	3	59	7	5	5	1	4	1	2	4	3	4	NA	NA	NA	NA	NA	NA	NA	NA	NA	NA	NA	NA	NA	NA	NA	NA	NA	NA	NA	NA	NA	NA	NA	NA	1	NA	NA	NA	NA	NA	NA	NA	NA	NA	NA	NA
15	9	3	90	5	5	3	1	3	1	4	3	3	3	NA	NA	NA	NA	NA	NA	NA	NA	NA	NA	NA	NA	NA	NA	NA	NA	NA	1	NA	NA	NA	1	NA	1	NA	NA	NA	NA	NA	NA	NA	NA	NA	1	NA	NA
13	9	3	89	7	5	7	2	5	2	4	4	4	4	NA	NA	NA	NA	NA	NA	NA	NA	NA	NA	NA	NA	NA	NA	NA	NA	NA	NA	NA	NA	NA	NA	NA	NA	NA	NA	NA	NA	NA	NA	NA	NA	NA	NA	NA	NA
19	9	3	60	4	10	7	1	4	1	4	4	4	4	NA	NA	NA	NA	NA	NA	NA	NA	NA	NA	NA	NA	NA	NA	NA	NA	NA	1	NA	NA	1	1	NA	NA	NA	NA	NA	NA	NA	NA	NA	1	1	1	1	NA
17	9	3	90	7	9	3	2	4	1	4	4	4	4	NA	NA	NA	NA	NA	NA	NA	NA	NA	NA	NA	NA	NA	NA	NA	NA	NA	NA	NA	NA	NA	1	NA	NA	NA	NA	NA	NA	NA	NA	NA	NA	NA	NA	NA	NA
9	9	3	40	7	5	7	1	5	1	3	3	3	3	NA	NA	NA	NA	NA	NA	NA	NA	NA	NA	NA	NA	NA	NA	NA	NA	NA	NA	NA	NA	NA	1	NA	NA	NA	NA	NA	NA	NA	NA	NA	NA	NA	NA	NA	NA
22	10	3	89	7	10	7	1	5	1	4	4	4	4	NA	NA	NA	NA	NA	NA	NA	NA	NA	NA	NA	NA	NA	NA	NA	NA	NA	NA	NA	NA	NA	1	NA	NA	1	NA	NA	NA	NA	NA	NA	NA	NA	NA	NA	NA
24	10	4	100	5	10	8	1	5	1	1	3	3	3	NA	NA	NA	NA	NA	NA	NA	NA	NA	NA	NA	NA	NA	NA	NA	NA	NA	1	NA	NA	NA	1	NA	NA	1	NA	NA	NA	NA	NA	NA	NA	NA	1	NA	NA
16	10	3	100	7	10	8	1	5	1	2	2	2	2	1	1	1	NA	NA	NA	NA	NA	1	NA	NA	2	2	20	NA	NA	NA	1	NA	NA	NA	1	NA	NA	NA	NA	NA	NA	1	NA	NA	NA	1	NA	NA	NA
24	9	3	120	5	8	7	1	5	1	4	3	3	3	NA	NA	NA	NA	NA	NA	NA	NA	NA	NA	NA	NA	NA	NA	NA	1	NA	1	1	NA	1	1	NA	NA	1	NA	NA	NA	NA	NA	1	1	1	1	1	NA
16	10	3	75	4	5	5	2	5	1	2	4	4	4	NA	NA	NA	NA	NA	NA	NA	NA	NA	NA	NA	NA	NA	NA	NA	NA	NA	NA	NA	NA	NA	1	NA	NA	1	NA	NA	NA	NA	NA	NA	NA	NA	1	NA	NA
18	10	3	100	7	10	7	2	5	1	4	4	4	4	NA	NA	NA	NA	NA	NA	NA	NA	NA	NA	NA	NA	NA	NA	NA	NA	NA	NA	NA	NA	NA	NA	NA	NA	NA	NA	NA	NA	NA	NA	NA	NA	NA	NA	NA	NA
10	9	3	150	4	5	5	1	3	1	3	4	4	4	NA	NA	NA	NA	NA	NA	NA	NA	NA	NA	NA	NA	NA	NA	NA	1	NA	1	NA	NA	1	1	NA	NA	1	NA	NA	NA	NA	NA	NA	NA	1	1	NA	NA
12	9	3	62	4	10	8	2	5	1	2	1	1	4	1	1	NA	1	1	NA	NA	1	NA	1	NA	4	2	19	NA	1	NA	1	NA	NA	NA	1	NA	NA	NA	NA	NA	NA	1	NA	NA	1	1	1	1	NA
15	9	3	90	5	5	5	1	4	1	3	4	4	4	NA	NA	NA	NA	NA	NA	NA	NA	NA	NA	NA	NA	NA	NA	NA	NA	NA	NA	NA	NA	NA	1	NA	NA	NA	NA	NA	NA	NA	NA	NA	NA	NA	NA	NA	NA
17	9	4	59	5	10	8	2	5	1	2	3	3	3	NA	NA	NA	NA	NA	NA	NA	NA	NA	NA	NA	NA	NA	NA	NA	NA	NA	1	NA	NA	NA	1	NA	NA	NA	NA	NA	NA	NA	NA	NA	NA	NA	1	NA	NA
17	10	4	183	7	5	8	1	5	1	4	4	4	4	NA	NA	NA	NA	NA	NA	NA	NA	NA	NA	NA	NA	NA	NA	NA	NA	NA	NA	NA	NA	NA	NA	NA	NA	NA	NA	NA	NA	NA	NA	NA	NA	NA	NA	NA	NA
14	10	3	45	5	9	5	2	4	2	4	4	4	4	NA	NA	NA	NA	NA	NA	NA	NA	NA	NA	NA	NA	NA	NA	NA	NA	NA	1	NA	NA	NA	1	NA	NA	NA	NA	NA	NA	NA	NA	NA	NA	NA	NA	NA	NA
15	10	4	100	7	10	7	1	4	1	2	2	1	4	1	NA	NA	NA	NA	NA	NA	NA	1	NA	1	1	2	22	1	NA	NA	1	NA	NA	NA	1	NA	NA	1	NA	NA	NA	1	NA	NA	NA	NA	1	NA	NA
16	9	3	75	4	10	7	1	4	1	4	4	4	4	NA	NA	NA	NA	NA	NA	NA	NA	NA	NA	NA	NA	NA	NA	NA	1	NA	1	NA	1	1	1	NA	NA	1	NA	NA	NA	NA	NA	NA	NA	NA	1	NA	NA
16	10	4	90	8	5	3	1	5	1	2	3	3	3	NA	NA	NA	NA	NA	NA	NA	NA	NA	NA	NA	NA	NA	NA	NA	NA	NA	NA	NA	NA	NA	1	NA	NA	1	NA	NA	NA	NA	NA	NA	NA	NA	NA	NA	NA
14	9	3	60	7	5	7	2	5	1	4	3	3	3	NA	NA	NA	NA	NA	NA	NA	NA	NA	NA	NA	NA	NA	NA	NA	NA	NA	1	NA	NA	NA	1	NA	NA	1	NA	NA	NA	NA	NA	NA	NA	NA	1	NA	NA
21	9	2	60	4	8	7	1	4	1	2	4	4	4	NA	NA	NA	NA	NA	NA	NA	NA	NA	NA	NA	NA	NA	NA	NA	NA	NA	NA	NA	NA	NA	1	1	NA	1	NA	NA	NA	1	NA	NA	NA	NA	NA	1	NA
15	8	3	151	5	8	5	2	5	1	2	4	3	4	NA	NA	NA	NA	NA	NA	NA	NA	NA	NA	NA	NA	NA	NA	NA	NA	NA	NA	NA	NA	NA	NA	NA	NA	1	NA	NA	NA	NA	NA	NA	NA	NA	NA	NA	NA
14	9	4	NA	4	8	7	2	5	1	1	3	3	4	NA	NA	NA	NA	NA	NA	NA	NA	NA	NA	NA	NA	NA	NA	NA	NA	NA	NA	NA	NA	NA	1	NA	NA	1	NA	NA	NA	1	NA	NA	NA	NA	NA	NA	NA
18	9	3	90	7	10	8	2	5	2	2	1	1	4	1	1	NA	1	1	NA	NA	1	1	1	NA	5	1	19	NA	NA	NA	NA	1	1	NA	1	NA	NA	1	NA	1	NA	NA	NA	NA	NA	NA	1	NA	NA
14	9	3	91	4	10	5	1	4	1	2	1	1	4	1	NA	NA	NA	NA	NA	NA	1	NA	NA	NA	1	1	26	1	1	NA	1	NA	NA	1	1	NA	NA	1	1	NA	NA	1	NA	NA	1	NA	1	NA	1
20	10	3	105	4	5	5	1	5	1	4	4	4	4	NA	NA	NA	NA	NA	NA	NA	NA	NA	NA	NA	NA	NA	NA	NA	NA	NA	NA	NA	NA	NA	1	NA	NA	NA	NA	NA	NA	NA	NA	NA	NA	NA	NA	NA	NA
17	9	4	90	2	10	7	1	5	1	4	4	4	4	NA	NA	NA	NA	NA	NA	NA	NA	NA	NA	NA	NA	NA	NA	NA	NA	NA	NA	NA	NA	NA	NA	NA	NA	NA	NA	NA	NA	NA	NA	NA	NA	NA	NA	NA	NA
19	9	3	90	7	10	5	1	5	1	2	4	3	4	NA	NA	NA	NA	NA	NA	NA	NA	NA	NA	NA	NA	NA	NA	NA	NA	NA	NA	NA	NA	NA	1	NA	NA	1	NA	NA	NA	NA	NA	NA	NA	1	NA	NA	NA
17	8	3	60	5	10	7	2	5	1	4	4	4	4	NA	NA	NA	NA	NA	NA	NA	NA	NA	NA	NA	NA	NA	NA	NA	NA	NA	NA	NA	NA	NA	NA	NA	NA	NA	NA	NA	NA	NA	NA	NA	NA	NA	NA	NA	NA
22	10	4	115	7	10	5	2	5	1	1	1	1	3	1	1	1	1	1	1	NA	1	1	1	1	25	1	16	NA	1	NA	1	1	1	1	1	NA	NA	1	1	NA	NA	1	NA	NA	NA	1	1	NA	NA
21	9	NA	75	4	8	5	1	5	1	2	3	3	4	NA	NA	NA	NA	NA	NA	NA	NA	NA	NA	NA	NA	NA	NA	NA	NA	NA	1	NA	NA	NA	1	NA	NA	1	NA	NA	NA	1	NA	NA	NA	NA	NA	NA	NA
13	9	3	75	5	10	5	1	5	1	2	2	3	3	NA	NA	NA	NA	NA	NA	NA	NA	1	NA	NA	NA	2	21	NA	1	NA	1	NA	1	1	1	NA	NA	1	NA	NA	NA	1	NA	1	1	1	1	NA	NA
21	9	4	93	7	5	5	1	5	1	4	4	4	4	NA	NA	NA	NA	NA	NA	NA	NA	NA	NA	NA	NA	NA	NA	NA	NA	NA	NA	NA	NA	NA	1	NA	NA	NA	NA	NA	NA	NA	NA	NA	1	NA	NA	NA	NA
17	10	3	70	7	5	7	1	4	1	4	4	4	4	NA	NA	NA	NA	NA	NA	NA	NA	NA	NA	NA	NA	NA	NA	NA	NA	NA	NA	NA	NA	NA	1	NA	NA	NA	NA	NA	NA	NA	NA	NA	NA	NA	NA	NA	NA
27	10	3	105	7	5	5	1	5	1	2	3	3	4	NA	NA	NA	NA	NA	NA	NA	NA	NA	NA	NA	NA	NA	NA	1	1	NA	NA	NA	NA	1	1	NA	NA	NA	NA	NA	NA	1	NA	NA	1	1	1	NA	NA
19	10	3	90	7	5	7	1	4	2	4	3	3	3	NA	NA	NA	NA	NA	NA	NA	NA	NA	NA	NA	NA	NA	NA	NA	NA	NA	NA	NA	NA	NA	1	NA	NA	NA	NA	NA	NA	NA	NA	NA	NA	NA	NA	NA	NA
21	9	3	90	5	10	7	1	5	1	3	3	4	4	NA	NA	NA	NA	NA	NA	NA	NA	NA	NA	NA	NA	NA	NA	NA	1	NA	NA	NA	NA	NA	NA	NA	NA	1	NA	NA	NA	NA	NA	NA	NA	NA	NA	NA	NA
14	8	3	31	5	10	7	2	3	1	2	4	3	4	NA	NA	NA	NA	NA	NA	NA	NA	NA	NA	NA	NA	NA	NA	NA	NA	NA	NA	NA	NA	NA	1	NA	NA	1	NA	NA	NA	1	NA	NA	NA	NA	NA	1	NA
15	10	3	60	4	10	7	1	3	2	2	2	2	3	1	1	1	NA	1	NA	NA	1	1	1	NA	5	2	21	NA	1	NA	NA	NA	NA	1	1	NA	NA	1	NA	NA	NA	1	NA	NA	NA	1	1	NA	NA
13	10	3	75	7	9	7	1	4	1	2	4	3	4	NA	NA	NA	NA	NA	NA	NA	NA	NA	NA	NA	NA	NA	NA	NA	1	NA	1	NA	1	1	1	NA	NA	1	NA	NA	NA	1	NA	NA	1	1	1	1	NA
21	10	3	150	4	5	7	1	4	1	4	4	4	4	NA	NA	NA	NA	NA	NA	NA	NA	NA	NA	NA	NA	NA	NA	NA	1	NA	NA	NA	NA	NA	1	NA	NA	NA	NA	NA	NA	NA	NA	NA	NA	NA	NA	NA	NA
6	9	3	65	5	10	3	2	5	1	3	3	4	4	NA	NA	NA	NA	NA	NA	NA	NA	NA	NA	NA	NA	NA	NA	NA	NA	NA	1	NA	NA	NA	1	NA	NA	NA	NA	NA	NA	NA	NA	NA	1	NA	NA	NA	NA
17	10	4	NA	4	10	8	1	5	1	4	3	1	3	1	NA	NA	NA	NA	NA	NA	NA	NA	NA	NA	1	1	21	NA	1	NA	NA	NA	NA	1	1	NA	NA	1	NA	1	NA	NA	NA	NA	NA	NA	1	NA	NA
NA	10	3	120	7	9	7	1	5	1	2	3	3	3	NA	NA	NA	NA	NA	NA	NA	NA	NA	NA	NA	NA	NA	NA	NA	1	NA	NA	NA	NA	NA	1	NA	1	1	NA	NA	NA	1	NA	NA	NA	NA	1	NA	1
19	9	3	90	5	9	5	2	4	1	4	4	4	4	NA	NA	NA	NA	NA	NA	NA	NA	NA	NA	NA	NA	NA	NA	NA	NA	NA	1	NA	NA	NA	1	NA	NA	NA	NA	NA	NA	NA	NA	NA	NA	NA	NA	NA	NA
20	9	3	75	7	9	8	1	5	1	4	3	3	4	NA	NA	NA	NA	NA	NA	NA	NA	NA	NA	NA	NA	NA	NA	NA	NA	NA	NA	NA	NA	NA	1	NA	NA	1	NA	NA	NA	NA	NA	NA	NA	NA	1	NA	NA
16	9	4	60	5	10	8	2	5	1	2	4	4	4	NA	NA	NA	NA	NA	NA	NA	NA	NA	NA	NA	NA	NA	NA	NA	1	NA	1	NA	NA	NA	NA	NA	NA	1	NA	NA	NA	NA	NA	NA	NA	NA	1	1	NA
18	10	4	75	7	8	8	1	5	1	3	4	3	4	NA	NA	NA	NA	NA	NA	NA	NA	NA	NA	NA	NA	NA	NA	NA	1	NA	1	NA	NA	1	1	NA	NA	1	NA	NA	1	NA	NA	NA	1	NA	1	1	NA
18	9	3	75	7	10	8	1	5	1	3	3	3	3	NA	NA	NA	NA	NA	NA	NA	NA	NA	NA	NA	NA	NA	NA	NA	1	NA	NA	NA	NA	NA	1	NA	NA	1	NA	NA	NA	NA	NA	NA	NA	NA	1	NA	NA
19	10	4	80	7	10	8	2	5	2	4	4	4	4	NA	NA	NA	NA	NA	NA	NA	NA	NA	NA	NA	NA	NA	NA	NA	NA	NA	1	NA	NA	NA	1	NA	NA	1	NA	NA	NA	NA	NA	NA	NA	NA	1	NA	NA
17	9	3	151	7	5	7	2	5	1	4	4	4	4	NA	NA	NA	NA	NA	NA	NA	NA	NA	NA	NA	NA	NA	NA	NA	NA	NA	NA	NA	NA	NA	NA	NA	NA	NA	NA	NA	NA	NA	NA	NA	NA	NA	1	NA	NA
22	9	3	90	7	10	7	2	5	1	4	3	3	4	NA	NA	NA	NA	NA	NA	NA	NA	NA	NA	NA	NA	NA	NA	NA	NA	NA	NA	NA	NA	NA	1	NA	NA	1	NA	NA	NA	1	NA	NA	1	NA	1	NA	NA
15	9	3	83	5	10	5	2	5	1	3	3	4	4	NA	NA	NA	NA	NA	NA	NA	NA	NA	NA	NA	NA	NA	NA	NA	NA	NA	1	NA	NA	NA	1	NA	NA	1	NA	NA	NA	NA	NA	NA	NA	NA	1	NA	NA
15	9	3	175	4	8	8	1	5	1	3	3	3	4	NA	NA	NA	NA	NA	NA	NA	NA	NA	NA	NA	NA	NA	NA	NA	NA	NA	NA	NA	NA	NA	NA	NA	NA	NA	NA	NA	NA	1	NA	NA	NA	NA	1	NA	NA
21	9	3	98	4	9	7	1	3	1	1	4	4	4	NA	NA	NA	NA	NA	NA	NA	NA	NA	NA	NA	NA	NA	NA	NA	NA	NA	1	NA	NA	1	NA	NA	NA	1	NA	NA	NA	1	NA	NA	NA	NA	NA	NA	NA
28	9	3	72	4	5	7	2	5	1	2	4	4	4	NA	NA	NA	NA	NA	NA	NA	NA	NA	NA	NA	NA	NA	NA	NA	NA	NA	1	NA	NA	NA	1	NA	NA	1	NA	NA	NA	NA	NA	NA	NA	1	NA	NA	NA
15	9	3	102	5	5	7	2	5	1	3	3	3	4	NA	NA	NA	NA	NA	NA	NA	NA	NA	NA	NA	NA	NA	NA	NA	1	NA	1	NA	NA	NA	1	NA	NA	1	NA	NA	NA	NA	NA	NA	NA	NA	1	1	NA
18	9	4	110	7	10	3	1	5	1	4	3	3	3	NA	NA	NA	NA	NA	NA	NA	NA	NA	NA	NA	NA	NA	NA	NA	NA	NA	NA	NA	NA	NA	1	NA	NA	1	NA	NA	NA	NA	NA	NA	NA	NA	1	NA	NA
23	9	3	80	7	8	8	1	5	1	4	4	4	4	NA	NA	NA	NA	NA	NA	NA	NA	NA	NA	NA	NA	NA	NA	NA	NA	NA	1	NA	NA	NA	NA	NA	NA	1	NA	NA	NA	NA	NA	NA	NA	NA	NA	NA	NA
14	10	3	60	7	10	8	1	5	1	4	3	3	4	NA	NA	NA	NA	NA	NA	NA	NA	NA	NA	NA	NA	NA	NA	NA	NA	NA	NA	NA	NA	NA	1	NA	NA	NA	NA	NA	NA	NA	NA	NA	NA	NA	NA	NA	NA
15	9	3	61	7	8	7	1	5	1	4	3	3	4	NA	NA	NA	NA	NA	NA	NA	NA	NA	NA	NA	NA	NA	NA	NA	1	NA	NA	NA	NA	1	1	NA	NA	NA	NA	NA	NA	NA	NA	NA	NA	1	NA	NA	NA
14	9	3	92	7	5	7	1	4	1	2	3	3	3	NA	NA	NA	NA	NA	NA	NA	NA	NA	NA	NA	NA	NA	NA	NA	NA	NA	NA	NA	NA	NA	1	NA	NA	NA	NA	NA	NA	NA	NA	NA	NA	NA	1	NA	NA
23	10	3	55	7	9	5	1	5	1	2	3	3	4	NA	NA	NA	NA	NA	NA	NA	NA	NA	NA	NA	NA	NA	NA	NA	NA	NA	NA	NA	NA	NA	1	NA	NA	1	NA	NA	NA	1	NA	NA	NA	NA	NA	NA	NA
19	10	4	91	7	10	7	1	5	1	4	3	3	3	NA	NA	NA	NA	NA	NA	NA	NA	NA	NA	NA	NA	NA	NA	NA	1	NA	1	NA	NA	1	1	NA	NA	1	NA	NA	1	NA	NA	NA	1	1	1	1	NA
8	9	3	90	4	8	7	2	5	1	3	4	4	4	NA	NA	NA	NA	NA	NA	NA	NA	NA	NA	NA	NA	NA	NA	NA	NA	NA	NA	NA	NA	NA	1	NA	NA	1	NA	NA	NA	NA	NA	NA	NA	NA	NA	NA	NA
18	9	3	60	7	5	7	1	5	1	4	4	4	4	NA	NA	NA	NA	NA	NA	NA	NA	NA	NA	NA	NA	NA	NA	NA	NA	NA	NA	NA	NA	NA	NA	NA	NA	NA	NA	NA	NA	NA	NA	NA	NA	NA	NA	NA	NA
15	10	3	50	4	8	8	1	4	1	3	3	3	3	NA	NA	NA	NA	NA	NA	NA	NA	NA	NA	NA	NA	NA	NA	NA	NA	NA	NA	NA	NA	NA	1	NA	NA	NA	NA	NA	NA	NA	NA	NA	NA	NA	NA	NA	NA
15	9	2	60	5	10	5	1	5	1	4	4	4	4	NA	NA	NA	NA	NA	NA	NA	NA	NA	NA	NA	NA	NA	NA	NA	NA	NA	NA	NA	NA	NA	1	NA	NA	NA	NA	NA	NA	NA	NA	NA	NA	NA	NA	NA	NA
14	8	4	106	4	10	8	1	5	1	1	NA	1	NA	1	NA	NA	NA	NA	NA	NA	1	1	NA	NA	4	1	26	NA	1	NA	1	NA	NA	1	1	NA	NA	1	1	NA	NA	1	NA	1	1	NA	1	1	1
17	10	3	49	5	9	3	1	4	3	4	3	3	3	NA	NA	NA	NA	NA	NA	NA	NA	NA	NA	NA	NA	NA	NA	NA	NA	NA	NA	NA	NA	NA	NA	NA	NA	NA	NA	NA	NA	NA	NA	NA	NA	NA	NA	NA	NA
12	9	3	100	5	5	7	1	5	1	4	4	4	4	NA	NA	NA	NA	NA	NA	NA	NA	NA	NA	NA	NA	NA	NA	NA	NA	NA	NA	NA	NA	NA	1	NA	NA	NA	NA	NA	NA	NA	NA	NA	NA	NA	NA	NA	NA
27	10	3	61	7	9	7	2	4	1	4	3	3	3	NA	NA	NA	NA	NA	NA	NA	NA	NA	NA	NA	NA	NA	NA	NA	1	NA	1	NA	1	1	1	NA	NA	1	NA	NA	NA	NA	NA	NA	NA	NA	1	NA	NA
14	9	3	75	5	1	8	1	4	1	4	3	3	3	NA	NA	NA	NA	NA	NA	NA	NA	NA	NA	NA	NA	NA	NA	NA	NA	NA	1	NA	NA	NA	1	NA	NA	1	NA	NA	NA	NA	NA	NA	NA	NA	NA	NA	NA
NA	9	3	70	8	9	8	1	5	1	1	1	1	4	1	1	1	1	1	NA	NA	1	1	1	1	5	1	24	NA	1	NA	1	NA	NA	1	1	NA	NA	1	1	1	NA	1	NA	NA	NA	1	1	1	1
21	10	3	60	4	10	7	1	4	1	2	3	2	4	1	NA	NA	NA	NA	NA	NA	NA	NA	NA	NA	1	2	26	NA	1	NA	1	NA	NA	1	1	NA	NA	1	NA	NA	NA	1	NA	NA	NA	NA	1	NA	NA
11	9	3	90	2	1	3	2	3	3	4	4	4	4	NA	NA	NA	NA	NA	NA	NA	NA	NA	NA	NA	NA	NA	NA	NA	NA	NA	NA	NA	NA	NA	NA	NA	NA	NA	NA	NA	NA	NA	NA	NA	NA	NA	NA	NA	NA
15	9	3	70	7	5	7	1	4	2	3	3	3	3	NA	NA	NA	NA	NA	NA	NA	NA	NA	NA	NA	NA	NA	NA	NA	NA	NA	1	NA	NA	NA	1	NA	NA	1	NA	NA	NA	NA	NA	NA	NA	NA	1	NA	NA
19	9	3	90	7	10	7	1	5	1	1	4	3	4	NA	NA	NA	NA	NA	NA	NA	NA	NA	NA	NA	NA	NA	NA	NA	NA	1	1	NA	NA	NA	1	NA	NA	1	1	1	NA	NA	NA	NA	NA	NA	NA	NA	NA
25	10	3	70	8	9	7	1	5	2	3	2	1	4	1	1	1	NA	1	NA	NA	1	NA	1	1	15	1	21	1	1	NA	1	1	NA	1	1	NA	1	1	NA	NA	NA	1	NA	NA	NA	NA	1	NA	NA
NA	9	4	105	4	8	8	1	5	1	2	3	3	3	NA	NA	NA	NA	NA	NA	NA	NA	NA	NA	NA	NA	NA	NA	NA	NA	NA	NA	NA	NA	NA	1	NA	NA	1	NA	NA	NA	NA	NA	NA	NA	1	NA	NA	NA
22	9	3	89	4	10	8	1	5	2	2	2	1	1	1	1	1	NA	1	NA	NA	1	1	1	1	2	1	21	NA	1	NA	1	NA	1	1	NA	NA	NA	1	NA	NA	NA	NA	NA	NA	NA	NA	NA	NA	NA
24	10	3	75	7	5	2	2	3	2	1	1	1	1	1	1	NA	1	NA	NA	NA	1	NA	NA	NA	1	2	19	NA	NA	NA	NA	NA	NA	NA	1	NA	NA	NA	NA	NA	NA	NA	NA	NA	NA	NA	NA	NA	NA
16	8	3	NA	7	8	8	1	5	1	2	3	1	4	1	NA	NA	NA	NA	NA	NA	1	1	1	NA	1	2	21	1	NA	NA	1	NA	NA	NA	1	NA	NA	1	NA	NA	NA	NA	NA	NA	1	1	1	NA	NA
18	9	3	120	4	10	8	1	4	1	1	1	1	4	1	NA	NA	NA	1	NA	NA	NA	1	NA	NA	1	1	20	NA	NA	NA	NA	NA	NA	NA	1	NA	NA	NA	NA	NA	NA	NA	NA	NA	NA	NA	NA	NA	NA
NA	10	3	60	7	10	5	1	4	1	4	2	2	4	1	NA	NA	NA	1	NA	NA	1	NA	1	NA	1	2	20	NA	NA	NA	NA	NA	NA	NA	1	NA	NA	NA	NA	NA	NA	NA	NA	NA	NA	NA	NA	NA	NA
15	9	3	75	7	5	3	2	4	1	4	4	1	3	1	NA	NA	NA	NA	NA	NA	NA	NA	1	NA	1	1	34	NA	NA	NA	NA	NA	NA	NA	1	NA	NA	1	NA	NA	NA	NA	NA	NA	NA	NA	NA	NA	NA
15	9	3	90	5	5	7	2	5	1	1	3	4	4	NA	NA	NA	NA	NA	NA	NA	NA	NA	NA	NA	NA	NA	NA	NA	1	NA	1	NA	NA	1	1	NA	NA	1	NA	NA	NA	1	NA	NA	NA	NA	1	NA	1
15	9	3	75	2	9	5	2	5	1	1	1	1	4	1	NA	NA	NA	NA	NA	NA	1	1	NA	1	0	2	21	1	1	1	1	NA	NA	1	1	1	NA	1	NA	NA	NA	1	NA	NA	NA	NA	NA	NA	NA
14	10	1	120	5	10	3	1	5	4	4	3	3	4	NA	NA	NA	NA	NA	NA	NA	NA	NA	NA	NA	NA	NA	NA	NA	NA	NA	NA	NA	NA	NA	NA	NA	NA	NA	NA	NA	NA	NA	NA	NA	NA	NA	NA	NA	NA
12	9	3	100	4	8	8	1	5	1	2	2	1	4	1	1	NA	NA	NA	NA	NA	1	1	1	1	3	2	22	1	NA	NA	1	NA	NA	NA	1	NA	NA	1	1	NA	NA	1	NA	1	1	1	1	1	1
4	9	4	90	7	10	8	1	5	1	1	1	1	4	1	1	NA	NA	NA	NA	NA	1	1	NA	NA	1	2	25	1	1	NA	NA	NA	NA	1	1	NA	1	1	1	NA	NA	NA	NA	NA	NA	NA	NA	NA	NA
NA	10	3	120	4	8	7	1	5	2	2	3	3	4	NA	NA	NA	NA	NA	NA	NA	NA	NA	NA	NA	NA	NA	NA	NA	NA	NA	NA	NA	NA	1	1	NA	NA	1	NA	NA	NA	NA	NA	NA	NA	1	NA	NA	NA
19	9	4	90	4	8	5	1	5	2	1	2	1	4	1	NA	NA	NA	NA	NA	NA	1	1	1	NA	2	1	22	NA	1	NA	1	NA	NA	1	1	NA	NA	1	NA	NA	NA	1	NA	NA	1	NA	1	NA	NA
19	9	3	76	5	9	7	1	5	1	2	4	4	4	NA	NA	NA	NA	NA	NA	NA	NA	NA	NA	NA	NA	NA	NA	NA	1	NA	1	NA	NA	1	1	NA	NA	1	NA	NA	NA	NA	NA	NA	1	1	1	1	NA
20	9	3	90	7	8	7	2	4	1	NA	3	3	4	NA	NA	NA	NA	NA	NA	NA	NA	NA	NA	NA	NA	NA	NA	NA	NA	NA	1	NA	1	NA	1	NA	NA	1	NA	NA	NA	NA	NA	NA	NA	1	1	NA	NA
22	9	3	90	7	10	7	2	5	1	2	1	1	3	1	1	NA	1	NA	NA	NA	1	1	1	1	5	1	20	1	1	NA	1	NA	NA	1	1	NA	NA	1	NA	NA	NA	NA	NA	NA	1	NA	1	NA	NA
20	7	3	35	5	10	8	1	4	1	3	1	3	4	NA	NA	NA	NA	NA	NA	NA	1	NA	NA	NA	NA	2	21	NA	NA	NA	1	NA	NA	1	1	NA	NA	NA	NA	NA	NA	NA	NA	NA	1	NA	1	1	NA
16	10	3	120	4	10	8	2	5	1	1	4	1	4	1	NA	NA	NA	NA	NA	NA	1	1	1	NA	NA	1	21	1	NA	NA	1	NA	NA	NA	1	NA	NA	NA	NA	NA	NA	NA	NA	NA	NA	NA	NA	NA	NA
25	9	3	120	5	5	7	1	4	1	2	4	2	4	1	NA	NA	NA	NA	NA	NA	NA	NA	NA	NA	1	2	23	NA	NA	NA	NA	NA	NA	NA	1	NA	NA	1	NA	NA	NA	NA	NA	NA	NA	1	1	NA	NA
19	10	3	120	7	5	7	1	5	1	3	3	3	3	NA	NA	NA	NA	NA	NA	NA	NA	NA	NA	NA	NA	NA	NA	NA	1	NA	NA	NA	NA	1	1	NA	NA	1	NA	NA	NA	NA	NA	NA	1	1	1	NA	NA
19	10	4	45	5	10	8	2	5	1	2	3	3	3	NA	NA	NA	NA	NA	NA	NA	NA	NA	NA	NA	NA	NA	NA	NA	NA	NA	1	NA	NA	NA	1	NA	NA	1	NA	NA	NA	NA	NA	NA	NA	NA	1	NA	NA
17	7	2	60	7	9	8	1	3	1	4	4	4	4	NA	NA	NA	NA	NA	NA	NA	NA	NA	NA	NA	NA	NA	NA	NA	NA	NA	NA	NA	NA	NA	NA	NA	NA	NA	NA	NA	NA	NA	NA	NA	NA	NA	NA	NA	NA
14	9	3	75	4	9	5	1	4	1	1	2	3	4	NA	NA	1	NA	NA	NA	NA	NA	NA	NA	NA	1	2	24	1	1	NA	1	NA	NA	NA	1	NA	1	1	1	NA	NA	NA	NA	NA	1	1	1	1	1
NA	9	4	80	7	10	5	1	5	1	2	2	1	4	1	NA	1	NA	NA	NA	NA	1	NA	NA	1	2	2	23	NA	1	NA	1	NA	NA	1	1	NA	NA	1	NA	NA	NA	NA	NA	1	1	NA	1	1	NA
18	8	3	99	4	9	7	1	4	1	2	2	1	4	1	NA	NA	NA	NA	NA	NA	1	NA	NA	1	1	1	21	NA	NA	NA	NA	NA	NA	NA	1	NA	NA	NA	NA	NA	NA	1	NA	NA	NA	NA	NA	NA	1
22	9	3	96	5	5	5	1	4	1	2	2	3	4	NA	NA	NA	NA	NA	NA	NA	NA	1	NA	NA	1	2	27	NA	1	1	1	1	1	1	1	1	1	1	1	NA	NA	NA	NA	1	1	1	1	1	1
23	9	3	75	5	5	3	2	5	1	4	1	1	4	1	NA	NA	NA	NA	NA	NA	1	1	1	NA	0	1	24	NA	1	NA	1	NA	NA	1	1	NA	NA	1	NA	NA	NA	1	NA	NA	NA	NA	1	1	1
NA	10	3	45	5	1	5	1	3	1	4	3	3	3	NA	NA	NA	NA	NA	NA	NA	NA	NA	NA	NA	NA	NA	NA	NA	1	NA	NA	NA	NA	1	1	NA	NA	1	1	NA	NA	NA	NA	NA	NA	NA	NA	NA	NA
24	10	3	90	4	10	5	1	4	1	4	4	3	4	NA	NA	NA	NA	NA	NA	NA	NA	NA	NA	NA	NA	NA	NA	NA	1	NA	1	NA	NA	1	1	NA	NA	1	NA	NA	NA	NA	NA	NA	NA	1	1	NA	NA
20	9	3	120	4	8	8	2	5	1	1	3	1	4	1	NA	NA	NA	NA	NA	NA	1	1	NA	NA	1	1	25	NA	1	NA	NA	1	NA	NA	1	NA	NA	1	NA	NA	NA	NA	NA	NA	NA	1	1	NA	NA
16	10	3	90	4	5	7	1	4	1	4	3	1	4	1	NA	NA	NA	NA	NA	NA	1	NA	NA	NA	2	1	21	1	1	NA	1	NA	1	1	1	NA	NA	1	NA	NA	NA	NA	NA	NA	1	1	1	NA	1
6	9	4	90	2	8	8	1	5	1	2	1	1	4	1	1	1	1	1	NA	NA	1	1	1	1	3	1	19	1	1	NA	NA	1	1	1	1	1	NA	1	1	1	NA	NA	NA	1	1	1	NA	1	1
27	10	3	63	7	10	7	2	4	1	2	1	1	3	1	1	1	NA	1	1	NA	1	1	1	NA	7	1	23	NA	1	NA	NA	NA	NA	1	1	NA	NA	1	1	NA	NA	1	NA	NA	NA	1	1	NA	NA
28	10	3	100	7	8	8	2	5	1	2	2	1	4	1	1	1	1	1	1	1	1	1	1	1	10	1	19	1	1	NA	1	NA	1	1	1	1	NA	1	1	1	NA	NA	NA	NA	1	1	1	1	1
5	9	2	60	7	10	7	2	3	1	3	2	1	4	1	NA	NA	NA	NA	NA	NA	1	NA	1	1	3	2	29	NA	1	NA	1	NA	NA	1	1	NA	NA	1	NA	NA	NA	NA	NA	1	1	1	1	NA	1
13	9	3	90	5	10	7	2	5	1	2	1	1	4	1	1	1	NA	NA	NA	NA	1	1	NA	1	2	1	27	1	1	NA	1	NA	1	1	1	NA	NA	1	1	NA	1	1	NA	1	1	1	1	NA	1
5	7	4	70	4	8	7	1	5	1	4	3	1	4	1	NA	NA	NA	NA	NA	NA	NA	NA	NA	NA	1	2	19	NA	NA	NA	NA	NA	NA	NA	NA	NA	NA	1	NA	NA	NA	NA	NA	NA	NA	NA	NA	NA	NA
13	9	3	80	4	10	7	2	4	1	1	3	3	4	NA	NA	NA	NA	NA	NA	NA	NA	NA	NA	NA	NA	NA	NA	NA	NA	NA	1	NA	NA	NA	1	NA	NA	NA	NA	NA	NA	1	NA	NA	1	1	1	1	NA
16	9	3	90	4	10	8	1	5	1	1	2	1	4	1	1	1	NA	1	NA	NA	1	1	1	1	5	1	24	1	1	1	1	1	NA	1	1	1	1	1	1	1	NA	1	NA	NA	1	1	1	1	1
15	10	3	65	7	1	8	1	4	1	4	2	2	4	1	NA	NA	NA	NA	NA	NA	1	NA	NA	NA	1	2	18	NA	1	NA	1	NA	NA	NA	1	NA	NA	1	NA	NA	NA	NA	NA	NA	NA	NA	NA	NA	NA
21	9	3	59	7	10	5	2	4	1	1	1	1	4	1	1	NA	NA	NA	NA	NA	1	1	NA	NA	1	2	18	NA	1	NA	NA	NA	NA	NA	1	NA	NA	1	NA	NA	NA	1	NA	NA	NA	NA	NA	NA	NA
21	8	2	90	4	5	5	1	4	1	4	4	4	4	NA	NA	NA	NA	NA	NA	NA	NA	NA	NA	NA	NA	NA	NA	NA	NA	NA	NA	NA	NA	1	1	NA	NA	NA	NA	NA	NA	1	NA	NA	NA	NA	NA	NA	NA
17	10	3	60	7	5	5	1	5	3	4	3	3	4	NA	NA	NA	NA	NA	NA	NA	NA	NA	NA	NA	NA	NA	NA	NA	NA	NA	NA	NA	NA	NA	NA	NA	NA	NA	NA	NA	NA	NA	NA	NA	NA	NA	NA	NA	NA
20	9	3	76	4	9	8	1	5	1	1	3	3	3	NA	NA	NA	NA	NA	NA	NA	NA	NA	NA	NA	NA	NA	NA	1	1	1	1	1	NA	1	1	1	1	1	1	NA	NA	NA	NA	1	1	1	1	1	1
7	9	2	60	7	9	3	2	4	1	4	4	4	4	NA	NA	NA	NA	NA	NA	NA	NA	NA	NA	NA	NA	NA	NA	NA	NA	NA	NA	NA	NA	NA	1	NA	NA	NA	NA	NA	1	NA	NA	NA	NA	NA	NA	NA	NA
20	10	4	NA	4	10	8	1	5	1	2	3	1	4	1	NA	NA	NA	NA	NA	NA	1	NA	NA	NA	1	1	25	NA	1	NA	1	NA	NA	1	1	NA	NA	1	1	NA	NA	1	NA	NA	NA	1	1	NA	NA
29	9	3	50	2	8	7	1	4	1	2	3	1	4	1	NA	NA	1	NA	NA	NA	1	1	NA	NA	2	1	28	NA	1	NA	NA	NA	NA	NA	1	NA	NA	1	NA	NA	NA	1	NA	NA	1	1	1	NA	NA
19	10	3	90	8	8	8	1	5	1	4	3	1	4	1	NA	NA	NA	NA	NA	NA	1	NA	NA	NA	1	2	22	NA	NA	NA	NA	NA	NA	NA	1	NA	NA	NA	NA	NA	NA	NA	NA	NA	NA	NA	1	NA	NA
20	9	3	75	7	10	5	1	5	1	2	2	2	4	1	NA	NA	NA	NA	NA	NA	1	1	1	NA	3	1	29	1	1	NA	1	NA	1	1	1	NA	NA	1	NA	NA	NA	1	NA	NA	NA	1	NA	1	NA
15	9	3	120	2	5	7	1	5	2	2	1	1	3	1	1	NA	1	NA	NA	NA	1	1	NA	1	3	2	21	NA	NA	NA	NA	NA	NA	NA	1	NA	NA	NA	NA	NA	NA	NA	NA	NA	NA	NA	NA	NA	NA
NA	9	3	180	7	8	3	2	4	1	2	2	1	3	1	NA	NA	NA	NA	1	NA	1	1	NA	NA	7	1	24	1	1	NA	NA	1	NA	1	1	1	1	1	1	NA	1	1	NA	NA	1	NA	1	1	1
9	8	3	120	4	10	2	1	5	1	4	3	3	3	NA	NA	NA	NA	NA	NA	NA	NA	NA	NA	NA	NA	NA	NA	NA	NA	NA	NA	NA	NA	NA	1	NA	NA	NA	NA	NA	NA	NA	NA	NA	1	NA	NA	NA	NA
NA	9	4	110	7	10	8	1	5	1	2	1	1	4	1	1	1	NA	NA	NA	NA	1	1	1	1	5	1	20	NA	1	NA	1	1	1	1	1	NA	NA	1	NA	NA	NA	1	NA	1	NA	1	1	1	1
17	9	3	61	7	10	7	1	4	1	1	3	3	4	NA	NA	NA	NA	NA	NA	NA	NA	NA	NA	NA	NA	NA	NA	NA	NA	NA	NA	NA	NA	NA	1	NA	NA	NA	NA	NA	NA	NA	NA	NA	NA	NA	NA	NA	NA
6	10	3	90	4	10	7	1	5	1	3	1	1	4	1	1	NA	NA	NA	NA	NA	1	NA	1	NA	2	1	21	NA	NA	NA	NA	NA	NA	NA	1	NA	NA	1	NA	NA	NA	NA	NA	NA	NA	NA	NA	NA	NA
24	9	3	75	7	9	7	1	5	1	1	1	1	4	1	1	1	NA	NA	NA	NA	1	1	1	1	3	1	23	1	1	NA	1	NA	1	1	1	NA	NA	1	NA	1	1	1	NA	NA	1	1	1	1	1
26	9	4	150	7	10	8	1	5	1	2	1	1	3	1	NA	NA	NA	NA	NA	NA	1	NA	NA	1	1	2	26	1	1	NA	1	NA	NA	NA	1	NA	NA	1	NA	NA	NA	1	NA	NA	NA	NA	NA	NA	NA
20	9	3	120	7	5	5	1	5	1	2	1	1	4	1	1	NA	NA	NA	NA	NA	1	NA	NA	NA	1	1	20	NA	1	NA	NA	NA	NA	NA	1	NA	NA	1	NA	NA	NA	NA	NA	NA	NA	NA	1	NA	NA
18	9	3	70	7	10	7	1	5	1	3	3	1	2	1	NA	NA	NA	NA	NA	NA	NA	NA	NA	NA	0	1	22	NA	NA	NA	NA	NA	NA	NA	1	NA	NA	1	NA	NA	NA	NA	NA	NA	NA	NA	1	NA	1
18	9	3	115	7	9	3	1	5	1	1	4	2	4	1	NA	NA	NA	NA	NA	NA	1	1	NA	NA	1	1	21	NA	NA	NA	1	NA	NA	NA	1	1	NA	1	NA	NA	NA	1	NA	NA	NA	NA	NA	NA	NA
18	9	3	65	7	10	7	2	4	1	4	3	1	3	1	1	NA	NA	NA	1	NA	NA	NA	1	1	5	1	21	NA	NA	NA	NA	NA	NA	NA	1	NA	NA	NA	NA	NA	NA	NA	NA	NA	NA	NA	NA	NA	NA
19	9	3	75	7	5	2	2	4	1	4	2	1	4	1	NA	NA	1	NA	NA	NA	NA	NA	NA	NA	1	1	24	NA	NA	NA	NA	NA	NA	NA	1	NA	NA	1	NA	1	NA	NA	NA	1	1	NA	NA	NA	NA
15	8	3	180	4	8	8	2	5	1	1	1	1	4	1	NA	NA	NA	NA	NA	NA	1	1	1	NA	2	1	24	1	1	NA	1	1	NA	1	1	NA	1	1	NA	NA	NA	1	NA	1	NA	NA	NA	1	1
16	10	4	150	5	1	7	2	5	1	4	4	3	3	NA	NA	NA	NA	NA	NA	NA	NA	NA	NA	NA	NA	NA	NA	NA	NA	NA	NA	NA	NA	NA	1	NA	NA	1	NA	NA	NA	NA	NA	NA	NA	1	1	NA	NA
19	10	3	90	7	1	7	1	5	1	4	3	3	3	NA	NA	NA	NA	NA	NA	NA	NA	NA	NA	NA	NA	NA	NA	NA	1	NA	1	NA	NA	1	NA	NA	NA	1	NA	NA	NA	NA	NA	NA	NA	NA	NA	NA	NA
24	9	3	45	7	1	3	1	3	1	2	1	1	2	1	NA	NA	NA	NA	NA	NA	1	1	NA	NA	1	2	27	NA	1	NA	1	NA	NA	1	1	NA	1	1	NA	NA	NA	1	NA	NA	NA	NA	1	NA	1
19	10	3	90	5	10	7	1	4	4	4	4	4	4	NA	NA	NA	NA	NA	NA	NA	NA	NA	NA	NA	NA	NA	NA	NA	NA	NA	NA	NA	NA	NA	NA	NA	NA	NA	NA	NA	NA	NA	NA	NA	NA	NA	NA	NA	NA
17	9	3	75	7	5	5	1	5	1	3	2	1	4	1	1	NA	NA	NA	NA	NA	1	NA	NA	NA	1	1	20	NA	1	NA	NA	NA	NA	NA	1	NA	NA	1	NA	NA	NA	NA	NA	NA	NA	NA	1	NA	NA
NA	9	3	90	7	9	3	2	5	1	4	3	2	4	1	NA	1	NA	NA	NA	NA	NA	NA	1	NA	3	1	18	NA	NA	NA	NA	NA	NA	NA	1	NA	NA	NA	NA	NA	NA	NA	NA	NA	NA	NA	NA	NA	NA
18	8	3	60	4	1	7	1	4	2	1	2	1	3	1	NA	NA	NA	NA	NA	NA	NA	1	NA	1	1	1	21	NA	NA	NA	NA	NA	NA	NA	1	NA	NA	1	NA	NA	NA	1	NA	1	1	NA	1	1	NA
17	8	3	100	7	10	8	1	4	1	4	3	3	4	NA	NA	NA	NA	NA	NA	NA	NA	NA	NA	NA	NA	NA	NA	1	1	1	1	1	1	1	1	NA	1	1	NA	NA	1	1	NA	NA	1	1	1	NA	1
13	9	3	75	4	5	8	1	5	1	3	1	1	4	1	1	1	NA	NA	NA	NA	NA	NA	1	NA	4	2	21	NA	NA	NA	NA	NA	NA	NA	1	NA	NA	NA	NA	NA	NA	NA	NA	NA	NA	NA	1	NA	NA
18	9	3	75	5	10	8	2	5	1	2	2	1	4	1	1	NA	NA	NA	NA	NA	1	1	1	NA	8	2	20	1	1	NA	1	1	1	1	1	NA	NA	1	NA	NA	NA	NA	NA	NA	1	1	1	NA	NA
15	9	3	100	4	8	8	1	5	1	1	2	1	4	1	NA	NA	NA	NA	NA	NA	1	1	1	NA	0	1	19	NA	NA	1	NA	NA	NA	NA	1	NA	NA	1	NA	NA	NA	1	NA	NA	NA	NA	NA	NA	NA
21	9	3	80	7	10	7	1	5	1	2	2	1	4	1	1	1	NA	NA	NA	NA	1	1	NA	NA	1	1	24	1	NA	NA	1	NA	NA	1	1	NA	NA	1	NA	NA	NA	1	NA	NA	NA	1	1	NA	1
16	10	3	120	5	5	NA	NA	NA	2	3	2	1	4	1	1	NA	NA	NA	NA	NA	1	NA	NA	NA	1	1	18	1	1	NA	1	1	NA	1	1	NA	NA	1	NA	NA	NA	NA	NA	NA	NA	1	1	1	NA
26	9	3	90	7	9	5	1	4	2	3	4	3	4	NA	NA	NA	NA	NA	NA	NA	NA	NA	NA	NA	NA	NA	NA	1	NA	1	NA	NA	NA	NA	1	NA	NA	NA	NA	NA	NA	NA	NA	1	NA	NA	NA	NA	NA
15	9	4	89	4	9	8	1	5	1	4	3	3	4	NA	NA	NA	NA	NA	NA	NA	NA	NA	NA	NA	NA	NA	NA	NA	1	NA	1	NA	1	1	1	NA	NA	1	NA	NA	NA	NA	NA	NA	NA	1	1	NA	1
22	8	3	90	7	10	7	1	4	1	2	2	2	4	1	1	1	NA	NA	NA	NA	1	NA	1	NA	2	1	30	NA	NA	NA	NA	NA	NA	NA	1	NA	NA	NA	NA	NA	NA	1	NA	NA	NA	1	1	NA	1
26	9	3	110	7	10	7	2	4	1	2	1	1	4	1	NA	NA	NA	NA	NA	NA	1	NA	NA	NA	2	1	25	1	1	NA	NA	NA	NA	NA	1	NA	NA	NA	NA	NA	NA	NA	NA	NA	NA	1	NA	NA	1
5	9	3	60	4	10	3	2	5	1	2	3	3	4	NA	NA	NA	NA	NA	NA	NA	NA	NA	NA	NA	NA	NA	NA	1	1	NA	1	NA	NA	1	1	NA	NA	1	NA	NA	NA	NA	NA	NA	NA	1	1	NA	1
16	10	3	142	7	5	7	1	5	1	4	1	1	3	1	1	NA	NA	NA	NA	NA	NA	NA	NA	NA	1	2	18	NA	NA	NA	NA	NA	NA	NA	1	NA	NA	NA	NA	NA	NA	NA	NA	NA	NA	NA	1	NA	NA
18	8	3	75	4	5	8	1	5	2	3	1	1	4	1	NA	NA	1	NA	NA	NA	NA	NA	NA	1	1	1	21	NA	NA	NA	NA	NA	NA	NA	1	NA	NA	1	NA	NA	NA	NA	NA	NA	NA	NA	NA	NA	NA
NA	10	3	75	7	9	3	1	4	2	3	1	1	4	1	1	NA	NA	NA	NA	NA	1	NA	NA	NA	3	1	21	NA	NA	NA	NA	NA	NA	1	1	NA	NA	NA	NA	NA	NA	NA	NA	NA	NA	NA	NA	NA	NA
18	9	3	90	5	5	5	1	4	1	4	3	3	3	NA	NA	NA	NA	NA	NA	NA	NA	NA	NA	NA	NA	NA	NA	NA	1	NA	NA	NA	NA	1	1	NA	NA	1	NA	NA	NA	NA	NA	NA	NA	NA	NA	NA	NA
18	9	3	60	7	9	7	2	4	1	4	1	1	4	1	1	NA	NA	NA	NA	NA	1	NA	NA	1	2	2	20	NA	NA	NA	NA	NA	NA	NA	1	NA	NA	NA	NA	NA	NA	NA	NA	NA	NA	NA	NA	NA	NA
11	8	4	91	4	8	7	1	5	1	1	1	1	4	1	NA	NA	NA	NA	NA	NA	1	1	1	NA	6	1	20	1	NA	NA	1	NA	NA	1	NA	NA	NA	1	NA	NA	NA	NA	NA	NA	1	NA	NA	NA	1
17	9	3	75	7	5	5	2	5	1	4	4	4	4	NA	NA	NA	NA	NA	NA	NA	NA	NA	NA	NA	NA	NA	NA	NA	NA	NA	NA	NA	NA	NA	1	NA	NA	NA	NA	NA	NA	NA	NA	NA	NA	NA	NA	NA	NA
23	9	3	60	7	9	5	1	4	1	2	1	1	4	1	1	1	NA	NA	NA	NA	1	NA	NA	NA	3	2	23	NA	1	NA	1	NA	1	1	1	NA	NA	1	NA	NA	NA	1	NA	1	1	1	1	1	1
15	8	3	120	4	10	7	1	5	1	2	2	1	4	1	NA	NA	1	NA	NA	NA	1	1	1	NA	2	1	21	NA	NA	NA	NA	NA	NA	NA	1	NA	NA	1	NA	NA	NA	NA	NA	NA	NA	1	NA	NA	NA
15	9	3	90	7	1	8	1	5	2	2	1	1	4	1	NA	NA	NA	NA	NA	NA	1	NA	1	1	3	1	21	NA	NA	NA	NA	NA	NA	NA	1	NA	NA	1	1	NA	NA	NA	NA	NA	NA	NA	1	1	NA
14	9	3	90	4	10	5	1	5	1	2	3	3	2	NA	NA	NA	NA	NA	NA	NA	NA	1	NA	NA	0	2	0	1	1	NA	NA	NA	NA	NA	1	NA	NA	1	NA	NA	NA	1	NA	NA	NA	1	1	NA	NA
23	9	3	90	5	10	7	2	4	1	2	2	1	4	1	NA	NA	NA	NA	NA	NA	NA	NA	NA	NA	1	1	28	NA	NA	NA	1	NA	NA	NA	1	NA	NA	1	NA	NA	NA	NA	NA	NA	NA	NA	1	NA	NA
22	9	3	90	7	10	5	1	5	1	3	3	3	3	NA	NA	NA	NA	NA	NA	NA	NA	NA	NA	NA	NA	NA	NA	NA	NA	NA	NA	NA	NA	NA	1	NA	NA	1	NA	NA	NA	NA	NA	NA	1	NA	NA	1	NA
14	10	3	130	2	5	8	1	2	1	4	3	1	4	1	NA	NA	NA	NA	NA	NA	1	NA	NA	NA	1	2	20	NA	1	NA	1	NA	NA	NA	1	NA	1	1	NA	NA	NA	NA	NA	1	NA	1	1	1	NA
16	10	3	130	5	5	7	1	3	1	2	1	1	4	1	1	1	NA	1	1	NA	1	1	1	1	3	1	22	1	1	NA	1	1	NA	NA	1	1	1	1	1	1	NA	NA	NA	1	NA	1	1	1	1
16	9	3	75	2	10	8	1	5	1	1	1	1	4	1	1	NA	NA	NA	NA	NA	1	NA	1	1	2	2	26	NA	NA	NA	1	NA	NA	NA	1	NA	NA	1	NA	NA	NA	NA	NA	NA	NA	NA	NA	NA	NA
25	10	3	61	4	10	7	1	3	1	1	3	1	3	1	NA	NA	NA	NA	NA	NA	NA	NA	NA	NA	1	2	29	NA	NA	NA	NA	1	NA	NA	NA	NA	NA	1	NA	NA	NA	1	NA	1	1	NA	NA	NA	NA
12	10	3	100	7	8	5	2	5	1	2	2	1	4	1	1	1	NA	NA	NA	NA	NA	NA	NA	NA	3	1	20	NA	1	NA	1	NA	NA	NA	1	NA	NA	1	NA	NA	NA	1	NA	NA	NA	NA	1	NA	NA
17	9	2	60	5	10	5	1	3	1	4	4	3	3	NA	NA	NA	NA	NA	NA	NA	NA	NA	NA	NA	NA	NA	NA	NA	1	NA	1	1	NA	1	1	1	NA	1	NA	NA	NA	NA	NA	NA	1	NA	1	NA	NA
15	10	3	120	5	10	2	1	4	1	2	2	2	4	1	NA	1	NA	NA	NA	NA	NA	1	NA	1	8	2	18	NA	1	NA	NA	NA	NA	NA	1	NA	NA	NA	NA	NA	NA	NA	NA	NA	1	1	1	NA	NA
35	9	3	70	7	10	7	2	4	1	3	3	1	4	1	NA	NA	NA	NA	NA	NA	NA	NA	NA	NA	1	1	39	NA	NA	NA	1	NA	NA	NA	1	NA	NA	1	NA	NA	NA	NA	NA	NA	NA	NA	NA	NA	NA
10	10	3	90	4	10	8	1	5	1	3	1	1	4	1	1	1	NA	NA	NA	NA	NA	NA	NA	NA	3	1	21	NA	NA	NA	1	NA	NA	NA	1	NA	NA	NA	NA	NA	NA	NA	NA	NA	1	NA	NA	NA	1
26	10	3	110	7	5	7	1	4	1	1	3	1	4	1	NA	NA	NA	NA	NA	NA	1	1	NA	NA	1	2	27	1	NA	1	1	1	NA	NA	1	1	NA	1	1	NA	NA	1	NA	1	1	1	NA	NA	NA
25	9	4	60	7	10	5	2	5	1	4	2	1	4	1	1	NA	NA	NA	NA	NA	1	NA	NA	NA	1	1	25	NA	NA	NA	NA	1	NA	NA	1	NA	NA	NA	NA	NA	NA	NA	NA	NA	NA	NA	NA	NA	NA
16	9	3	89	5	5	3	1	4	1	2	2	2	4	1	1	NA	NA	NA	NA	NA	1	1	1	NA	1	2	29	1	1	NA	1	NA	1	1	1	NA	NA	1	1	NA	NA	1	NA	1	1	1	1	NA	1
18	10	3	120	5	10	7	1	5	1	1	3	3	4	NA	NA	NA	NA	NA	NA	NA	NA	NA	NA	NA	NA	NA	NA	NA	NA	NA	NA	NA	1	NA	1	NA	NA	1	NA	NA	NA	NA	NA	NA	NA	NA	1	1	NA
NA	9	3	120	7	8	8	1	5	1	4	3	1	4	1	NA	NA	NA	NA	NA	NA	1	NA	NA	NA	1	1	20	NA	1	NA	1	NA	NA	1	1	NA	NA	NA	NA	NA	NA	NA	NA	NA	NA	NA	NA	NA	NA
18	10	3	120	7	5	3	2	5	1	2	3	3	4	NA	NA	NA	NA	NA	NA	NA	NA	NA	NA	NA	NA	NA	NA	1	1	NA	1	1	NA	1	1	1	1	1	NA	NA	NA	1	NA	NA	NA	1	1	NA	NA
15	10	3	110	4	5	7	1	5	2	1	1	1	4	1	NA	NA	NA	NA	NA	NA	NA	1	NA	1	1	1	23	NA	NA	NA	NA	NA	NA	NA	1	NA	NA	NA	NA	NA	NA	NA	NA	NA	NA	NA	NA	NA	NA
43	9	3	80	5	1	3	2	4	2	4	4	1	4	1	NA	NA	NA	NA	NA	NA	NA	NA	NA	NA	4	1	41	NA	NA	NA	NA	1	NA	NA	1	NA	NA	1	NA	NA	NA	NA	NA	NA	NA	NA	NA	NA	NA
16	10	3	120	7	10	2	2	4	2	2	2	1	2	1	NA	1	NA	NA	NA	NA	1	1	1	1	4	1	21	NA	NA	NA	1	1	NA	NA	NA	NA	NA	NA	NA	NA	NA	NA	NA	NA	NA	NA	NA	NA	1
16	9	4	60	4	10	7	1	4	1	1	3	1	4	1	NA	NA	NA	NA	NA	NA	1	1	NA	NA	1	2	26	1	NA	NA	1	NA	1	1	1	1	NA	1	NA	NA	NA	1	NA	NA	1	1	NA	NA	NA
14	10	4	120	7	8	8	2	5	1	2	4	1	4	1	NA	NA	NA	NA	NA	NA	1	1	NA	NA	1	2	25	NA	1	NA	1	NA	NA	NA	1	NA	NA	1	NA	NA	NA	NA	NA	NA	1	NA	1	NA	NA
8	9	3	60	7	5	8	1	5	1	2	1	1	4	1	NA	NA	NA	1	NA	NA	1	1	NA	NA	2	1	22	NA	1	NA	NA	NA	NA	NA	1	1	NA	NA	NA	NA	NA	NA	NA	NA	NA	NA	NA	NA	NA
16	8	3	45	7	5	7	2	4	1	2	2	1	4	1	1	1	1	1	NA	NA	1	1	1	1	15	1	17	NA	NA	NA	NA	NA	NA	NA	1	NA	NA	NA	NA	NA	NA	1	NA	1	1	NA	NA	NA	NA
19	9	3	110	4	10	8	1	5	1	2	3	3	3	NA	NA	NA	NA	NA	NA	NA	NA	NA	NA	NA	NA	NA	NA	1	NA	NA	NA	NA	NA	NA	1	NA	NA	1	NA	NA	NA	1	NA	NA	NA	NA	NA	NA	1
29	10	2	120	5	5	7	2	5	1	1	3	3	4	NA	NA	NA	NA	NA	NA	NA	NA	NA	NA	NA	NA	NA	NA	NA	NA	NA	NA	NA	NA	NA	1	NA	NA	NA	NA	NA	NA	NA	NA	NA	NA	NA	NA	NA	NA
17	9	3	60	7	10	3	2	4	1	4	4	1	4	1	NA	NA	NA	NA	NA	NA	NA	NA	NA	NA	0	NA	22	NA	1	1	NA	1	NA	NA	1	NA	1	1	NA	NA	NA	NA	NA	NA	NA	NA	1	NA	NA
NA	9	2	30	7	1	8	1	4	2	2	2	1	4	1	NA	NA	NA	NA	NA	NA	1	NA	1	NA	2	1	23	NA	NA	NA	1	NA	NA	NA	NA	NA	NA	NA	NA	NA	NA	NA	NA	1	1	NA	1	NA	NA
12	9	3	90	7	9	3	1	3	1	2	1	3	3	NA	NA	NA	1	NA	1	NA	1	1	NA	NA	1	1	20	1	1	NA	1	NA	NA	1	1	NA	NA	1	NA	NA	NA	NA	NA	1	1	NA	1	NA	1
14	9	4	70	4	10	7	1	5	1	1	2	1	4	1	1	NA	NA	NA	NA	NA	1	1	NA	NA	1	1	20	NA	NA	NA	NA	NA	NA	NA	1	NA	NA	1	NA	NA	NA	NA	NA	NA	NA	1	NA	NA	NA
18	10	4	NA	2	10	8	1	5	1	2	1	1	4	1	1	NA	1	NA	NA	NA	1	1	1	NA	4	2	21	NA	NA	NA	NA	NA	NA	NA	NA	NA	NA	NA	NA	NA	NA	NA	NA	NA	NA	NA	NA	NA	1
18	9	3	150	7	5	5	1	4	2	4	3	3	4	NA	NA	NA	NA	NA	NA	NA	NA	NA	NA	NA	NA	NA	NA	NA	1	NA	1	NA	NA	NA	NA	NA	NA	NA	NA	NA	NA	NA	NA	NA	NA	NA	NA	NA	NA
17	10	3	91	7	10	7	1	4	1	4	3	3	3	NA	NA	NA	NA	NA	NA	NA	NA	NA	NA	NA	NA	NA	NA	NA	NA	NA	NA	NA	NA	NA	1	NA	NA	NA	NA	NA	NA	NA	NA	NA	NA	NA	NA	NA	NA
19	10	4	120	7	8	7	2	5	2	2	3	3	3	NA	NA	NA	NA	NA	NA	NA	NA	NA	NA	NA	NA	NA	NA	NA	1	NA	1	1	NA	NA	1	NA	NA	1	NA	NA	NA	NA	NA	NA	NA	1	1	NA	NA
14	10	4	45	5	5	5	1	4	1	1	1	1	4	1	1	1	NA	1	NA	NA	1	1	1	NA	3	1	18	1	NA	NA	NA	1	NA	NA	1	NA	NA	NA	NA	NA	NA	1	NA	NA	NA	NA	NA	NA	NA
10	8	4	180	7	8	5	2	5	1	4	3	3	3	NA	NA	NA	NA	NA	NA	NA	NA	NA	NA	NA	NA	NA	NA	NA	1	NA	1	NA	NA	NA	1	NA	NA	1	NA	NA	NA	NA	NA	NA	1	NA	1	NA	NA
22	10	3	100	7	10	8	1	4	1	4	1	1	4	1	1	1	1	1	NA	NA	1	NA	NA	1	NA	1	19	NA	NA	NA	1	NA	NA	NA	1	NA	NA	1	NA	NA	NA	NA	NA	NA	NA	1	1	NA	1
14	9	3	95	5	8	7	2	5	1	4	4	2	4	1	NA	NA	NA	NA	NA	NA	1	NA	NA	NA	2	2	20	1	1	NA	NA	NA	NA	1	1	NA	1	1	NA	NA	NA	NA	NA	1	1	1	NA	NA	1
4	10	3	75	5	10	5	2	4	1	2	2	1	4	1	1	1	NA	NA	NA	NA	1	NA	NA	1	3	1	39	NA	NA	NA	1	NA	NA	NA	1	1	NA	1	NA	NA	NA	1	NA	NA	NA	NA	1	NA	NA
17	9	4	120	7	8	8	1	5	1	2	1	1	4	1	NA	NA	NA	NA	NA	NA	1	1	1	1	2	2	21	NA	NA	NA	1	NA	NA	NA	1	NA	NA	1	NA	NA	NA	1	NA	NA	NA	1	1	NA	NA
15	9	3	90	7	10	5	2	4	1	4	3	3	3	NA	NA	NA	NA	NA	NA	NA	NA	NA	NA	NA	NA	NA	NA	NA	1	NA	1	NA	NA	NA	1	NA	NA	NA	NA	NA	NA	NA	NA	NA	1	1	1	NA	NA
22	9	3	90	7	10	8	1	5	1	4	3	3	4	NA	NA	NA	NA	NA	NA	NA	NA	NA	NA	NA	NA	NA	NA	NA	NA	NA	1	NA	NA	NA	1	NA	NA	1	NA	NA	NA	NA	NA	NA	NA	NA	1	NA	NA
NA	10	3	138	7	10	3	1	4	1	4	3	3	3	NA	NA	NA	NA	NA	NA	NA	NA	NA	NA	NA	NA	NA	NA	NA	NA	NA	NA	NA	NA	NA	1	NA	NA	NA	NA	NA	NA	NA	NA	NA	NA	NA	NA	NA	NA
25	7	2	NA	7	5	5	1	4	1	4	3	3	1	NA	NA	NA	NA	NA	NA	NA	NA	NA	NA	NA	NA	2	NA	NA	NA	NA	NA	NA	NA	NA	NA	NA	NA	NA	NA	NA	NA	1	NA	NA	NA	NA	NA	NA	NA
8	8	3	90	5	10	3	2	3	1	4	2	2	4	1	1	NA	1	1	1	1	1	NA	1	NA	8	1	18	NA	1	NA	1	NA	NA	NA	1	NA	NA	NA	NA	NA	NA	NA	NA	NA	NA	NA	1	NA	1
16	10	3	71	7	9	7	2	4	1	3	2	1	4	1	1	1	1	1	1	NA	1	NA	NA	1	5	1	17	NA	NA	NA	1	NA	NA	NA	1	NA	NA	NA	NA	NA	NA	NA	NA	NA	1	NA	NA	NA	1
15	10	4	120	4	8	8	1	5	1	4	3	3	3	NA	NA	NA	NA	NA	NA	NA	NA	NA	NA	NA	NA	NA	NA	NA	NA	NA	1	NA	NA	NA	1	NA	NA	1	NA	NA	NA	NA	NA	NA	NA	NA	NA	NA	NA
21	1	1	60	4	5	7	1	2	2	2	2	1	3	1	1	1	NA	NA	NA	NA	1	1	1	NA	4	1	20	NA	1	NA	1	NA	NA	NA	1	NA	NA	1	NA	NA	NA	1	NA	1	1	1	NA	NA	NA
14	9	4	240	8	1	2	2	5	1	2	4	4	4	NA	NA	NA	NA	NA	NA	NA	NA	NA	NA	NA	NA	NA	NA	NA	NA	NA	1	NA	NA	NA	1	NA	NA	1	NA	NA	NA	NA	NA	NA	1	NA	1	NA	NA
22	9	3	60	4	5	7	1	4	1	2	4	2	4	1	NA	NA	NA	NA	NA	NA	1	NA	NA	NA	2	2	20	1	1	NA	1	1	1	1	1	NA	1	1	NA	1	NA	1	NA	NA	NA	1	1	NA	1
16	10	3	61	2	10	5	1	3	1	2	2	1	4	1	1	NA	NA	NA	NA	NA	1	1	NA	NA	3	1	70	1	NA	NA	1	1	NA	1	1	NA	NA	1	1	NA	NA	NA	NA	NA	NA	NA	1	NA	NA
[truncated: 144 more columns]
