# Supplementary material for: Anabolic–androgenic steroid use is associated with psychopathy, risk-taking, anger, and physical problems
Source: Sci Rep. 2022 Jun 1;12:9133. doi: 10.1038/s41598-022-13048-w (PMC9160254; doi:10.1038/s41598-022-13048-w)
Supplement: Supplementary file 2 — Supplementary Information 2. [file 41598_2022_13048_MOESM2_ESM.xlsx]

## Sheet: codebook
Variable Name	Type	Values	Description
agestrtex	Numeric	Continuous (years)	"At what age did you first begin regular exercise?"
extype	Numeric	1 = Exclusively Cardio; 7 = Primarily Cardio; 8 = Equal Cardio and Strength; 9 = Primarily Strength; 10 = Exclusively Strength	"In the past month, what has been your primary method of exercise or training?"
exfreq	Numeric	1 = Rarely/Never; 2 = Some Days; 3 = Most Days; 4 = Every Day	"In the past month, how many days have you exercised?"
extime	Numeric	Continuous (minutes)	"On the days that you have exercised, how much time did you spend exercising (in minutes)?"
calories	Numeric	2 = Fasting; 4 = Moderate Weight Loss; 5 = Maintenance; 7 = Moderate Weight Gain; 8 = Over-eating	"In the past month, how have you regulated your calories?"
macros	Numeric	1 = Not at all; 9 = Slightly; 5 = Moderately; 10 = Notably; 8 = Extremely	"In the past month, how much have you focused on macronutrients?"
implook	Numeric	2 = Not at all; 3 = Slightly; 5 = Moderately; 7 = Notably; 8 = Extremely	"In the past month, how important was it that your body looked a certain way?"
badlook	Numeric	1 = Yes; 2 = No	"In the past month, did you feel badly about the way you looked, your physical health, or your athletic ability?"
eximp	Numeric	(1-5) 1 = Not at all; 5 = Extremely	"In the past month, how important was exercising?"
nutsup	Numeric	1=Currently; 2 = Formerly; 3 = No, but considered taking; 4 = No, never considered taking	"Have you ever taken nutritional supplements?"
fatburn	Numeric	1=Currently; 2 = Formerly; 3 = No, but considered taking; 4 = No, never considered taking	"Have you ever taken fat burners?"
oralster	Numeric	1=Currently; 2 = Formerly; 3 = No, but considered taking; 4 = No, never considered taking	"Have you ever taken oral hormones/steroids?"
injster	Numeric	1=Currently; 2 = Formerly; 3 = No, but considered taking; 4 = No, never considered taking	"Have you ever taken injectible hormones/steroids?"
topster	Numeric	1=Currently; 2 = Formerly; 3 = No, but considered taking; 4 = No, never considered taking	"Have you ever taken topical hormones/steroids?"
numcyc	Numeric	Continuous	"Approximately how many steroid cycles have you completed?"
test	Numeric	1 = yes	"Check all substances you have taken: testosterone"
dianabol	Numeric	1 = yes	"Check all substances you have taken: Dianabol (Methandrostenolone)"
decadur	Numeric	1 = yes	"Check all substances you have taken: Deca Durabolin (Nandrolone decanoate)"
winstrol	Numeric	1 = yes	"Check all substances you have taken: Winstrol (Stanozolol)"
anadrol	Numeric	1 = yes	"Check all substances you have taken: Anadrol (Oxymetholone) "
hgh	Numeric	1 = yes	"Check all substances you have taken: growth Hormone (Somatropin)"
synthol	Numeric	1 = yes	"Check all substances you have taken: synthol"
antiest	Numeric	1 = yes	"Check all substances you have taken: Anti-Estrogens"
fatburn_aas	Numeric	1 = yes	"Check all substances you have taken: Fat Burners (insulin, clenbuterol, cytomel, cynomel)"
trenbolone	Numeric	1 = yes	"Check all substances you have taken: trenbolone"
anavar	Numeric	1 = yes	"Check all substances you have taken: anavar"
bridge	Numeric	1 = Yes; 2 = No	"Do you bridge between steroid cycles (such as with a low dose of testosterone)?"
age_beganaas	Numeric	continuous (years)	"At what age did you begin taking steroids?"
alphalipoic	Numeric	1 = yes	"Please check all substances you have ever taken: alpha lipoic acid"
arginine	Numeric	1 = yes	"Please check all substances you have ever taken: arginine"
ashw_agandha	Numeric	1 = yes	"Please check all substances you have ever taken: ashw agandha"
casien	Numeric	1 = yes	"Please check all substances you have ever taken: casien"
choline	Numeric	1 = yes	"Please check all substances you have ever taken: choline"
carnosine	Numeric	1 = yes	"Please check all substances you have ever taken: carnosine"
carnitine	Numeric	1 = yes	"Please check all substances you have ever taken: carnitine"
creatine	Numeric	1 = yes	"Please check all substances you have ever taken: creatine"
curcumin	Numeric	1 = yes	"Please check all substances you have ever taken: curcumin"
copper	Numeric	1 = yes	"Please check all substances you have ever taken: copper"
bcaa	Numeric	1 = yes	"Please check all substances you have ever taken: branched chained amino acids"
dhea	Numeric	1 = yes	"Please check all substances you have ever taken: DHEA"
dmae	Numeric	1 = yes	"Please check all substances you have ever taken: DMAE"
dribose	Numeric	1 = yes	"Please check all substances you have ever taken: D-Ribose"
ephedra	Numeric	1 = yes	"Please check all substances you have ever taken: ephedra"
gacopa	Numeric	1 = yes	"Please check all substances you have ever taken: gacopa"
ginkgo	Numeric	1 = yes	"Please check all substances you have ever taken: ginkgo"
ginseng	Numeric	1 = yes	"Please check all substances you have ever taken: ginseng"
glucosamine	Numeric	1 = yes	"Please check all substances you have ever taken: glucosamine"
glutamine	Numeric	1 = yes	"Please check all substances you have ever taken: glutamine"
guarana	Numeric	1 = yes	"Please check all substances you have ever taken: guarana"
coenzymeq10	Numeric	1 = yes	"Please check all substances you have ever taken: coenzyme q10"
glutathione	Numeric	1 = yes	"Please check all substances you have ever taken: glutathione"
folicacid	Numeric	1 = yes	"Please check all substances you have ever taken: folic acid"
iron	Numeric	1 = yes	"Please check all substances you have ever taken: iron"
kratom	Numeric	1 = yes	"Please check all substances you have ever taken: kratom"
ldopa	Numeric	1 = yes	"Please check all substances you have ever taken: L-Dopa (mucuna pruriens)"
modatinil	Numeric	1 = yes	"Please check all substances you have ever taken: modatinil"
phenylalanine	Numeric	1 = yes	"Please check all substances you have ever taken: phenylalanine"
maca	Numeric	1 = yes	"Please check all substances you have ever taken: MACA"
piracetam	Numeric	1 = yes	"Please check all substances you have ever taken: piracetam"
pregnenolone	Numeric	1 = yes	"Please check all substances you have ever taken: pregnenolone"
probiotics	Numeric	1 = yes	"Please check all substances you have ever taken: probiotics"
pseudoephedrine	Numeric	1 = yes	"Please check all substances you have ever taken: pseudoephedrine"
rhodiola	Numeric	1 = yes	"Please check all substances you have ever taken: rhodiola"
sam_e	Numeric	1 = yes	"Please check all substances you have ever taken: Sam-E"
sulbutiamine	Numeric	1 = yes	"Please check all substances you have ever taken: sulbutiamine"
transglucosidase	Numeric	1 = yes	"Please check all substances you have ever taken: transglucosidase"
taurine	Numeric	1 = yes	"Please check all substances you have ever taken: taurine"
tyrosine	Numeric	1 = yes	"Please check all substances you have ever taken: tyrosine"
vitaminb12	Numeric	1 = yes	"Please check all substances you have ever taken: vitamine B-12"
vitamine	Numeric	1 = yes	"Please check all substances you have ever taken: vitamine E"
whey	Numeric	1 = yes	"Please check all substances you have ever taken: whey"
yohimbe	Numeric	1 = yes	"Please check all substances you have ever taken: yohimbe"
betaalanyne	Numeric	1 = yes	"Please check all substances you have ever taken: beta alanyne"
citruline	Numeric	1 = yes	"Please check all substances you have ever taken: citruline"
melate	Numeric	1 = yes	"Please check all substances you have ever taken: melate"
agefirstnutsup	Numeric	1 = yes	"At what age did you begin taking nutritional supplements?"
sr_dep	Numeric	1 = yes, currently; 2 = yes, formerly; 3 = never	"Have you experienced the following in general (regardless of steroid use)? Please check all that apply. Increased Depression"
sr_mood	Numeric	1 = yes, currently; 2 = yes, formerly; 3 = never	"Have you experienced the following in general (regardless of steroid use)? Please check all that apply. Increased number of mood swings"
sr_panic	Numeric	1 = yes, currently; 2 = yes, formerly; 3 = never	"Have you experienced the following in general (regardless of steroid use)? Please check all that apply. Panic attacks"
sr_irritable	Numeric	1 = yes, currently; 2 = yes, formerly; 3 = never	"Have you experienced the following in general (regardless of steroid use)? Please check all that apply. Increased irritability"
sr_frust	Numeric	1 = yes, currently; 2 = yes, formerly; 3 = never	"Have you experienced the following in general (regardless of steroid use)? Please check all that apply. Lower frustration tolerance"
sr_agg	Numeric	1 = yes, currently; 2 = yes, formerly; 3 = never	"Have you experienced the following in general (regardless of steroid use)? Please check all that apply. Increased aggression"
sr_focus	Numeric	1 = yes, currently; 2 = yes, formerly; 3 = never	"Have you experienced the following in general (regardless of steroid use)? Please check all that apply. Difficulty focusing"
sr_racing	Numeric	1 = yes, currently; 2 = yes, formerly; 3 = never	"Have you experienced the following in general (regardless of steroid use)? Please check all that apply. Racing thoughts"
sr_decision	Numeric	1 = yes, currently; 2 = yes, formerly; 3 = never	"Have you experienced the following in general (regardless of steroid use)? Please check all that apply. Difficulty making decisions"
sr_remember	Numeric	1 = yes, currently; 2 = yes, formerly; 3 = never	"Have you experienced the following in general (regardless of steroid use)? Please check all that apply. Difficulty remembering things"
sr_suicidal	Numeric	1 = yes, currently; 2 = yes, formerly; 3 = never	"Have you experienced the following in general (regardless of steroid use)? Please check all that apply. Suiidal thoughts"
sr_std	Numeric	1 = yes, currently; 2 = yes, formerly; 3 = never	"Have you experienced the following in general (regardless of steroid use)? Please check all that apply. Sexually Transmitted Disease/infection"
sr_test	Numeric	1 = yes, currently; 2 = yes, formerly; 3 = never	"Have you experienced the following in general (regardless of steroid use)? Please check all that apply. Testicular shrinkage"
sr_acne	Numeric	1 = yes, currently; 2 = yes, formerly; 3 = never	"Have you experienced the following in general (regardless of steroid use)? Please check all that apply. Acne"
sr_sleep	Numeric	1 = yes, currently; 2 = yes, formerly; 3 = never	"Have you experienced the following in general (regardless of steroid use)? Please check all that apply. Trouble sleeping"
sr_water	Numeric	1 = yes, currently; 2 = yes, formerly; 3 = never	"Have you experienced the following in general (regardless of steroid use)? Please check all that apply. Water retention"
sr_hair	Numeric	1 = yes, currently; 2 = yes, formerly; 3 = never	"Have you experienced the following in general (regardless of steroid use)? Please check all that apply. Hair loss"
sr_appetite	Numeric	1 = yes, currently; 2 = yes, formerly; 3 = never	"Have you experienced the following in general (regardless of steroid use)? Please check all that apply. Changes in appetite"
sr_heart	Numeric	1 = yes, currently; 2 = yes, formerly; 3 = never	"Have you experienced the following in general (regardless of steroid use)? Please check all that apply. Heart problems"
unprotsex	Numeric	1 = yes, currently; 2 = yes, formerly; 3 = never	"Have you ever done the following: had unprotected sex"
multsexpart	Numeric	1 = yes, currently; 2 = yes, formerly; 3 = never	"Have you ever done the following: had multiple sexual partners"
physalt	Numeric	1 = yes, currently; 2 = yes, formerly; 3 = never	"Have you ever done the following: gotten into physical altercations"
sharneedles	Numeric	1 = yes, currently; 2 = yes, formerly; 3 = never	"Have you ever done the following: shared needles"
alcohol	Numeric	1 = yes, currently; 2 = yes, formerly; 3 = never	"Have you ever done the following: drank alcohol"
tobacco	Numeric	1 = yes, currently; 2 = yes, formerly; 3 = never	"Have you ever done the following: smoked tobacco (either cigar or cigarette)"
marijuana	Numeric	1 = yes, currently; 2 = yes, formerly; 3 = never	"Have you ever done the following: smoked marijuana"
stimulants	Numeric	1 = yes, currently; 2 = yes, formerly; 3 = never	"Have you ever done the following: taken unprescribed stimulants (such as crack, powdered cocaine, methamphetamine, amphetamine, or ecstasy (MDMA))"
opiates	Numeric	1 = yes, currently; 2 = yes, formerly; 3 = never	"Have you ever done the following: Taken unprescribed opiates (such as heroin, morphine, codeine, or Oxycontin)"
hallucinogens	Numeric	1 = yes, currently; 2 = yes, formerly; 3 = never	"Have you ever done the following: Taken unprescribed hallucinogens (such as LSD, mescaline, and psilocybin)"
depressants	Numeric	1 = yes, currently; 2 = yes, formerly; 3 = never	"Have you ever done the following: Taken unprescribed depressants (such as Valium, Xanax, Librium, and barbiturates)"
reuseneedle	Numeric	1 = yes, currently; 2 = yes, formerly; 3 = never	"Have you ever done the following: reused needles"
estpctaas	Numeric	Continuous (%)	Please estimate what percentage of frequent exercisers use anabolic steroids.
yrswilling	Numeric	Continuous (years)	How many years are you willing to spend in order to reach your training, appearance, or performance related goals?
legalize	Numeric	1 = yes; 2 = no	Do you feel that steroids should be legalized?
youngestaas	Numeric	Continuous (years)	What is the youngest age at which an athlete should consider taking steroids?
sex	Numeric	1 = male; 2 = female; 3 = other	What is your biological sex?
age	Numeric	continuous (years)	What is your age (in years)?
height	Numeric	continuous (inches)	What is your height (in inches)?
weight	Numeric	continuous (pounds)	What is your weight (in pounds)?
bfpct	Numeric	Continuous (%)	What is your approximate bodyfat percentage?
race	Numeric	1 = White, Caucasian, or European American; 2 = Black or African American; 3 = American Indian or Alaskan Native; 4 = Asian; 5 = Native Hawaiian or Other Pacific Islander; 6 = Hispanic/ Latino; 7 = Other	How would you define your racial background?
edu	Numeric	1 = Haven't completed high school; 2 = High school or GED; 3 = 2 year (Associate's) Degree; 4 = 4 year (Bachelor's) Degree; 5 = Master's Degree; 6 = Doctorate or Professional Degree (JD, MD, etc.)	What is the highest level of education you have received?
countrylive	Character	text string	What country do you live in?
countryborn	Character	text string	What country were you born in?
timesmoved	Numeric	Continuous	How many times have you moved residences?
aas_dich	Derived Numeric	1 = AAS User; 2 = AAS Nonuser	AAS Use
aas_tri	Derived Numeric	1 = AAS User; 2 = AAS Nonuser, but considered; 3 = AAS Nonuser, never considered	AAS Use
aas_all	Derived Numeric	1 = Current AAS User; 2 = Former AAS User; 3 = AAS Nonuser, but considered; 4 = AAS Nonuser, never considered	AAS Use
new_calories	Derived Numeric	1 = attempting to gain weight; attempting to maintain current weight; attempting to lose weight	categorized caloric intake
new_race	Derived Numeric	1 = nonwhite; 0 = white	due to sample size and homogeneity of the sample, cannot have multiple racial groups. Bin into white and nonwhite
new_edu	Derived Numeric	1 = HS or less; 0 = greater than HS	condensed education history
dich_age	Derived Numeric	1 = 25 or older; 0 = younger than 25	dichotomous age
lbm	Derived Numeric	continuous	lean body mass (weight * ((100 - bfpct)/100));
lbmi	Derived Numeric	continuous	lean BMI
exmeth	Derived Numeric	1 = largedly strength; 2 = largely cardio	new exercise method variable
yrsex	Derived Numeric	continuous	difference between age and age started regular exercise
new_macros	Derived Numeric	1 = low; 2 = moderate; 3 = high	categorized based on macro importance
bodyimp	Derived Numeric	1 = high; 0 = low to moderate	categorized self-reported body importance
new_eximp	Derived Numeric	1 = high; 0 = low to moderate	new exercise importance variable
new_fatburn	Derived Numeric	1 = Yes; 0 = No	new fatburner variable
new_nutsup	Derived Numeric	1 = Yes; 0 = No	new nutritional supplmenet variable
new_numcyc	Derived Numeric	Continuous	get rid of missingness for number of cycles
new_agebeganaas	Derived Numeric	Continuous	get rid of missingness for age began AAS
yrswilling_cat	Derived Numeric	1 = 10 years or greater; 0 = less than 10 years	group years willing to exercise for appearance/performance goals
fbnoaas	Derived Numeric	1 = has taken fatburners btu not AAS; 0 = has taken neither fatburners nor AAS	combined AAS and fatburner variable
new_extime	Derived Numeric	1 = <60 minutes; 2 = 60-89 minutes; 3 = 90-119 minutes; 4 = 120+ minutes	New exercise time categories
gad7	Derived Numeric	Continuous	sum of all 7 gad items
anxiety_dich	Derived Numeric	1 = scored 8 or greater; 0 = scored less than 8	categorized gad7 by existing cutpoint (>8)
barratt	Derived Numeric	Continuous	sum of all 30 Barratt items
impcut	Derived Numeric	1 = above midpoint of the Barratt scale; 0 = at or below the midpoint of the Barratt scale	midpoint cut of the Barratt scale (median = 61 in this population)
state_ag	Derived Numeric	Continuous	sum of state aggression items
aggcut	Derived Numeric	1 = above midpoint of the State Aggression Scale; 0 = at or below the midpoint of the State Aggression Scale	midpoint cut of the State Aggression scale (median = 13 in this population)
levenson	Derived Numeric	Continuous	sum of the Levenson scale items
levcut	Derived Numeric	1 = above 67th percentile of the Levenson Psychopathy Scale; 0 = at or below the 67th percentile of the Levenson Psychopathy Scale	67th percentile cut of the Levenson Psychopathy Scale (67th percentile = 70 in this population)
cesd	Derived Numeric	Continuous	sum of all CESD items
cesdcut	Derived Numeric	1 = scored above 10; 0 = scored 10 or lower	categorize cesd basd on existing cutpoint (>10)
newdep	Derived Numeric	1 = currently or formerly experienced self-reported depression; 0 = never experienced self-reported depression	new dichotomous self-reported depression variable
newmoodsw	Derived Numeric	1 = currently or formerly experienced mood swings; 0 = never experienced mood swings	new dichotomous self-reported mood swings variable
newpanic	Derived Numeric	1 = currently or formerly experienced panic attacks; 0 = never experienced panic attacks	new dichotomous self-reported panic attacks variable
newirritable	Derived Numeric	1 = currently or formerly experienced increased irritability; 0 = never experienced increased irritability	new dichotomous self-reported irritability variable
newfrust	Derived Numeric	1 = currently or formerly experienced lower frustration tolerance; 0 = never experienced lower frustration tolerance	new dichotomous self-reported frustration variable
newaggr	Derived Numeric	1 = currently or formerly experienced increased aggression; 0 = never experienced increased aggression	new dichotomous self-reported aggression variable
newfocus	Derived Numeric	1 = currently or formerly experienced difficulty focusing; 0 = never experienced difficulty focusing	new dichotomous self-reported difficulty focusing variable
newracing	Derived Numeric	1 = currently or formerly experienced racing thoughts; 0 = never experienced racing thoughts	new dichotomous self-reported racing thoughts variable
newdecision	Derived Numeric	1 = currently or formerly experienced trouble making decisions; 0 = never experienced trouble making decisions	new dichotomous self-reported trouble making decisions variable
newmemory	Derived Numeric	1 = currently or formerly experienced trouble remembering; 0 = never experienced trouble remembering	new dichotomous self-reported trouble remembering variable
newsuicidal	Derived Numeric	1 = currently or formerly experienced suicidal thoughts; 0 = never experienced suicidal thoughts	new dichotomous self-reported suicidal thoughts variable
newstd	Derived Numeric	1 = currently or formerly had a sexually transmitted disease/infection; 0 = never had a sexually transmitted disease/infection	new dichotomous STD variable
newtestshrink	Derived Numeric	1 = currently or formerly had testicular shrinkage; 0 = never had testicular shrinkage	new dichotomous testicular shrinkage variable
newacne	Derived Numeric	1 = currently or formerly had acne; 0 = never had acne	new dichotomous acne variable
newtrsleep	Derived Numeric	1 = currently or formerly had trouble sleeping; 0 = never had trouble sleeping	new dichotomous trouble sleeping variable
newwater	Derived Numeric	1 = currently or formerly retained water; 0 = never retained water	new dichotomous retaining water variable
newhair	Derived Numeric	1 = currently or formerly experienced hair loss; 0 = never experienced hair loss	new dichotomous hair loss variable
newappetite	Derived Numeric	1 = currently or formerly experienced appetite changes; 0 = never experienced appetite changes	new dichotomous appetite changes variable
newheart	Derived Numeric	1 = currently or formerly experienced heart problems; 0 = never experienced heart problems	new dichotomous heart problems variable
newunprotsex	Derived Numeric	1 = currently or formerly engaged in unprotected sex; 0 = never engaged in unprotected sex	new dichotomous unprotected sex variable
newmultsexpart	Derived Numeric	1 = currently or formerly had multiple sexual partners; 0 = never had multiple sexual partners	new dichotomous multiple sexual partners variable
newphysalt	Derived Numeric	1 = currently or formerly got into physical altercations; 0 = never got into physical altercations	new dichotomous physical altercations variable
newshareneed	Derived Numeric	1 = currently or formerly shared needles; 0 = never shared needles	new dichotomous shared needles variable
newreuseneed	Derived Numeric	1 = currently or formerly reused needles; 0 = never reused needles	new dichotmous reused needles variable
hisalc	Derived Numeric	1 = currently or formerly used alcohol; 0 = never used alcohol	new dichotomous alcohol use variable
hismoke	Derived Numeric	1 = currently or formerly smoked tobacco; 0 = never smoked tobacco	new dichotomous tobacco use variable
hispot	Derived Numeric	1 = currently or formerly used marijuana; 0 = never used marijuana	new dichotomous marijuana use variable
hisstim	Derived Numeric	1 = currently or formerly used stimulants; 0 = never used stimulants	new dichotomous stimulant use variable
hisopiates	Derived Numeric	1 = currently or formerly used opiates; 0 = never used opiates	new dichotomous opiate use variable
hishall	Derived Numeric	1 = currently or formerly used hallucinogens; 0 = never used hallucinogens	new dichotomous hallucinogens use variable
hisdep	Derived Numeric	1 = currently or formerly used depressants; 0 = never used depressants	new dichotomous depressants use variable
physical_problems	Derived Numeric	1 = yes; 0 = no	composite physical problems
dep_symptoms	Derived Numeric	1 = yes; 0 = no	composite depressive symptoms
anx_symptoms	Derived Numeric	1 = yes; 0 = no	composite anxiety symptoms
anger_problems	Derived Numeric	1 = yes; 0 = no	composite anger problems
emotional_stability	Derived Numeric	1 = yes; 0 = no	composite emotional stability problems
impulsivity_symptoms	Derived Numeric	1 = yes; 0 = no	composite impulsivity symptoms
cog_problems	Derived Numeric	1 = yes; 0 = no	composite cognitive problems
subs_risk	Derived Numeric	1 = yes; 0 = no	composite substance use risk-taking
sex_risk	Derived Numeric	1 = yes; 0 = no	composite sexual risk-raking
difftypes	Derived Numeric	Continuous	number of different types of APEDs taken (sum of all types where for each, yes = 1 and no = 0)
